# Supplementary material for: Reversible Photoswitching of Donor–Acceptor Stenhouse Adducts in Water
Source: J Am Chem Soc. 2025 Dec 22;148(1):130–4. doi: 10.1021/jacs.5c19813 (PMC12814171; doi:10.1021/jacs.5c19813)
Supplement: Supplementary file 2 [file ja5c19813_si_002.txt]

Explanatory notes:

- The number 1 or 2 denotes DASA 1 or 2.
- CB7 or CB8 denotes the presence of the corresponding macrocycle and Ad/BA/MA refers to the binding site
(Ad - adamantane, BA - barbituric acid, MA - Meldrum's acid) .
- A stands for the colored linear form and B for the zwitterionic closed form.
- A', A'', and B' are the intermediates identified in Scheme 1 of the main text.
- When two letters are given, e.g., A-A', the corresponding transition state structure of the
transformation is meant.

58
1_A Coordinates from ORCA-job r2SCAN-3c/CPCM(water)
  C          -3.33683747768059      2.40080638900319      0.30951100982645
  N          -3.35935937085924      0.94284672607371      0.12833369065058
  C          -2.20549513115996      0.29881540867719      0.04396388159826
  C          -0.93764436458064      0.88280748919255      0.12530414502444
  C           0.19228941266533      0.08879697360384      0.00744863217507
  C           1.51398663878614      0.57446776366032      0.07842119858064
  O           1.66253298020159      1.90730574202221      0.27360930994156
  C           2.54970978816195     -0.34184020355559     -0.06772942593776
  C           3.96126998449165     -0.23761568692098     -0.06336313895488
  C           4.69904542180961      0.96340774324777      0.18439571206817
  N           6.08841477175608      0.89569308090811      0.15879994500177
  C           6.81004266238167     -0.26315804508002     -0.09836696331793
  N           6.07664142535806     -1.40917520272496     -0.33335563617773
  C           4.67288825653001     -1.47685553015112     -0.32182029333409
  O           4.11673038204613     -2.56109497035707     -0.53152425874337
  O           4.19566053422689      2.08566980061306      0.43449609383198
  C          -4.68677050885550      0.25826055179679      0.06223802551507
  C          -4.53936645378782     -1.26185847565425     -0.10096438077989
  C          -5.92925173246518     -1.92092863043394     -0.15752924863572
  H          -5.78774717038628     -3.00326172817370     -0.27286137293331
  C          -6.71481297442771     -1.36877057254278     -1.35365243843622
  C          -6.69256813395538     -1.63107596898615      1.14057324818367
  C          -6.84905169975567     -0.11427990746704      1.30115242489912
  H          -7.38543864083406      0.10948972201837      2.23259949467258
  C          -7.62478922660720      0.45794432602106      0.10550965651773
  C          -6.86801064184351      0.14857249586028     -1.19467906018314
  H          -7.41735001138794      0.56109707617944     -2.05106339415241
  C          -5.47783658320578      0.80302163494325     -1.14544902643329
  C          -5.45860082685383      0.53699625545808      1.36946574708574
  H          -4.34936675171098      2.79660364922905      0.32013296055042
  H          -2.85038470997025      2.65578056107285      1.25760424035041
  H          -2.78568068529266      2.87087009401582     -0.51179165496447
  H          -2.25623289360614     -0.77510072402546     -0.09946829599911
  H          -0.81901814568880      1.94885982470693      0.28216329344808
  H           2.65156602271241      2.08266385539155      0.34874554067050
  H          -3.99762166048321     -1.49474626401589     -1.02741913068648
  H          -3.97588561464335     -1.68181365404913      0.74289403300981
  H          -6.19088872837474     -1.60064266002656     -2.29081631792284
  H          -7.70384124586018     -1.84339105909801     -1.40056980739038
  H          -7.67893734560944     -2.11273221648575      1.10997939582617
  H          -6.14719791880516     -2.04514174160939      1.99934173771710
  H          -8.62868872683410      0.01481996601782      0.06658612971920
  H          -7.74702033567610      1.54356715442772      0.22106453173706
  H          -4.91640274979558      0.58738772045806     -2.06438835975772
  H          -5.59507054795094      1.89006555207805     -1.07223847372783
  H          -5.57339244434006      1.61494145350872      1.52880143456472
  H          -4.88575262492915      0.13142380308642      2.21412377502769
  H           0.07012126610971     -0.97977228478353     -0.15452785973955
  H           2.20728000766958     -1.35917646152357     -0.23271569774633
  C           6.85684649536194     -2.62306410344675     -0.60852185729644
  O           8.03817847730084     -0.27877317871838     -0.11722080194106
  C           6.82827332831881      2.13720964125544      0.42602265858892
  H           7.49237549644948     -2.86338780638979      0.24816571385828
  H           7.49017133283007     -2.46792642351763     -1.48593512825992
  H           6.15633353323741     -3.43494618280863     -0.79203496447435
  H           7.89200410864455      1.91733670443491      0.37050563730668
  H           6.57453798597839      2.51301560405690      1.42057963886048
  H           6.56277376518884      2.89452491952661     -0.31596594888213
184
1_A_CB7_Ad Coordinates from ORCA-job r2SCAN-3c/CPCM(water)
  C           1.72832435781462      2.23725618160369     -1.33015130174511
  N           1.39092129394738      0.85901483245221     -0.95153176222246
  C           2.19218380965063     -0.12100838644742     -1.32831158787531
  C           3.37025273284456      0.03357553947958     -2.07230636426736
  C           4.08235736137907     -1.09153746701925     -2.44658533583484
  C           5.26887170635411     -1.07078440804391     -3.21239949587827
  O           5.73706057117329      0.14846840597611     -3.57723130926124
  C           5.85021343867729     -2.29049291989311     -3.53027884269311
  C           6.99700264167774     -2.67399751644422     -4.27198944829575
  C           7.87913569050854     -1.77409011526966     -4.94579236626575
  N           8.96206769108795     -2.31148145647848     -5.63728925116806
  C           9.23421731762787     -3.67011200385112     -5.72790032336682
  N           8.36753567356067     -4.51878429816036     -5.06937672634141
  C           7.24375219642606     -4.10162881671949     -4.33301218084522
  O           6.53163602027887     -4.95168409026625     -3.78377336164610
  O           7.76062729998905     -0.52408897627040     -4.97277747811270
  C           0.17012990448984      0.64165857796855     -0.11685602207243
  C          -1.07986457627645      1.05523762094856     -0.91971537989240
  C          -2.33166517897779      0.91174108014789     -0.04191366036179
  H          -3.20684264726435      1.23167116301485     -0.62348301654015
  C          -2.18980363026105      1.79634202299119      1.20508921883834
  C          -2.48795790343690     -0.55650650196367      0.37391156748004
  C          -1.24990370595036     -0.98437468000557      1.17193990419101
  H          -1.33460221260083     -2.04144623761183      1.45404836038192
  C          -1.12594654245236     -0.11993932474784      2.43227097737315
  C          -0.96806668936826      1.34664631155121      2.01725037610937
  H          -0.86117627024791      1.98348091025606      2.90535522106568
  C           0.29718412382131      1.49200408194754      1.16209120318514
  C           0.00613369392249     -0.82762609966626      0.29648806582102
  H           1.89585749894400      2.29541336366231     -2.40994731632705
  H           0.91514833270098      2.91236886821919     -1.07757866135444
  H           2.63572679533872      2.56244234281777     -0.80722636562658
  H           1.91078223625040     -1.12858063066890     -1.04288232082772
  H           3.72677039423358      1.01330355166168     -2.36980102857254
  H           6.55579246331612     -0.01187907201401     -4.14067876132483
  H          -0.99544686126563      2.08943696557907     -1.27372378384408
  H          -1.15945295073514      0.40446597190823     -1.80086404544115
  H          -2.07671593582347      2.84947265194482      0.90723505637061
  H          -3.09567804754490      1.72411853709050      1.82092126246243
  H          -3.39303573096920     -0.68754698338800      0.98168964620308
  H          -2.59148078890066     -1.18830578191760     -0.51970856841212
  H          -2.01533391430597     -0.24613481907356      3.06344956097615
  H          -0.25514503807240     -0.43265657813942      3.02479813090128
  H           0.44994932977058      2.54756743414472      0.91445285333700
  H           1.17928201379318      1.15354553397045      1.72137130292290
  H           0.88842638960717     -1.16767885721674      0.85512194257730
  H          -0.10385301858753     -1.46257368776092     -0.59322535457436
  H           3.70985793749058     -2.06657252889942     -2.14425871065332
  H           5.31247208732841     -3.14215140819015     -3.12393748974358
  C           8.67162686378022     -5.95190045127040     -5.17451422446612
  O          10.19494624341495     -4.10548654155150     -6.35897486374332
  C           9.85849561181060     -1.37077511757809     -6.32341949223510
  N          -4.54066106162559     -0.32256239267300     -3.33440192666206
  C          -4.92757302084865     -1.72118493148993     -3.39794339876662
  H          -5.16509084957138     -1.97224282175872     -4.44140243542644
  H          -5.81722849576123     -1.85495305476059     -2.77563109596297
  N          -3.91740286328200     -2.63506629025544     -2.92086451144411
  C          -2.76602359254820     -3.02996221769225     -3.70251165495985
  H          -3.07644052899014     -3.37973091348686     -4.69736909250125
  C          -2.10300979376981     -4.13320309601313     -2.82796351175314
  H          -2.11032674623101     -5.13106746419518     -3.28954169147264
  N          -0.74306390246580     -3.66148122733577     -2.66361375616946
  C           0.32798782517472     -4.50187705723782     -2.16470978321040
  H           0.16387039034832     -5.52518696529276     -2.53038658802546
  H           1.27275334704445     -4.11650212633143     -2.55985628680314
  N           0.43708003675368     -4.53661857463808     -0.72057792504228
  C          -0.37424215098753     -5.39137111263616      0.12700707128112
  H          -0.37612457505991     -6.42104407555746     -0.25769896289380
  N          -1.73264779048507     -4.93012325918236      0.34807397196857
  C          -2.80053651218213     -5.15577967106522     -0.60481042439211
  H          -2.63215575295621     -6.12461281394440     -1.09757658636598
  H          -3.74590803018866     -5.18295011651932     -0.05473211880875
  C          -1.97717884311151     -4.62015310128228      1.67017250427112
  O          -3.05697718405872     -4.28981652462122      2.14509616005945
  N          -0.79703090121593     -4.77317392661759      2.36363034605006
  C          -0.70895542942700     -4.66938810285996      3.80342270996543
  H          -0.13831985486671     -5.53044153299403      4.18038663318150
  H          -1.72606209912443     -4.69894921459842      4.20514729694729
  N          -0.07980138586473     -3.44857543685923      4.27300449000349
  C           1.36008704478206     -3.33686890076603      4.45602205134160
  N           2.10686194610516     -3.04086993205663      3.25267097831926
  C           2.42029002799954     -4.03366966344401      2.24827269609163
  N           1.35299090949801     -4.27519810107892      1.29522420681474
  H           2.65956378044021     -4.97750046056650      2.75825295449582
  H           3.29453838221125     -3.68543678153281      1.69054608624366
  C           2.60516291446816     -1.75728334789935      3.23389846645138
  O           3.29774040475594     -1.26415638610057      2.35157510303221
  N           2.21010583569538     -1.13073415158472      4.40146295405756
  C           2.86953163615454      0.07404628424643      4.87574104639785
  H           3.70038597470230      0.29313708189206      4.19847285480148
  N           2.01200945107841      1.23730167826041      4.91358750978664
  C           2.17913579135827      2.32519557112001      4.08434150161504
  O           2.97366881893506      2.41098074026369      3.15567402534821
  N           1.31172784369944      3.31191206996115      4.50551496519649
  C           0.60087521129702      2.94901149746127      5.71920793379970
  N          -0.83420742455706      2.79407984297905      5.57731627493762
  C          -1.25273871937803      1.49500126508266      5.76932570978147
  O          -2.41447951216155      1.10770411700377      5.78693331683792
  N          -0.13237054258652      0.71291156917165      5.96822927634642
  C          -0.21471153572016     -0.62384066435442      6.52826473271127
  N           0.14902233901215     -1.68160902868177      5.61281136422178
  H          -1.24918968046866     -0.79554197575238      6.83985510364326
  H           0.44905294835648     -0.67706649659771      7.40302206908637
  C          -1.75188402045015      3.91298271404857      5.53310815678679
  N          -1.91344808886199      4.49691203284039      4.21767628203396
  C          -3.08812544113939      4.39832324474840      3.50145443412165
  N          -3.00263367223541      5.26207055454178      2.43047366077763
  C          -4.13412124427042      5.56903569715737      1.58014574848569
  N          -4.04780759313726      5.02082957194821      0.24237968899951
  C          -4.80247504497507      3.94942532048253     -0.18123504770103
  N          -4.60675053182380      3.80368570102867     -1.54196712012645
  C          -5.51284161775566      3.02055943660002     -2.36115380846016
  N          -4.91435179388294      1.83967949959300     -2.93997473606177
  C          -4.09458436731996      1.86154100159391     -4.13307620118443
  H          -4.60137068896398      2.41241161858174     -4.93819680072600
  N          -2.74289395505643      2.36740527510614     -3.94783798156128
  C          -1.78571918980192      1.40851777065835     -4.22416120408495
  N          -2.43727121818572      0.21888349356739     -4.46451204788771
  C          -1.75971225378637     -0.99559966541465     -4.85831347483482
  H          -2.26390302320909     -1.41012325438813     -5.74344859479786
  H          -0.72857568526688     -0.73309759132347     -5.11231830364145
  O          -0.57543138292331      1.59107066048051     -4.26886826549022
  C          -2.43806436179080      3.78774540758743     -3.97381461863607
  H          -3.12811640545725      4.28301783767937     -4.67172693540978
  H          -1.40935877917900      3.90546677293929     -4.32703629939078
  N          -2.53722115258215      4.44000028952513     -2.68615617010415
  C          -1.44060595473335      4.83621891333462     -1.95506131759877
  O          -0.26715337312085      4.66121568462637     -2.26277879765936
  N          -1.89534393115556      5.49049577382165     -0.82884114158821
  C          -1.01793014567339      6.27801838788730      0.01411705407790
  H          -0.03205213934391      6.30337065316212     -0.45957066024555
  N          -0.85596296357184      5.74345093479290      1.35002504345150
  C           0.33607127970522      5.21373751452163      1.79707963787840
  O           1.32122325922521      4.97534681895278      1.10778528243549
  N           0.23041244982870      5.02353913847963      3.15796327705954
  H          -1.41991225927421      7.29913228856642      0.08947470177211
  H          -5.88943515616893      3.65594653973094     -3.17548314363594
  H          -6.34585093706627      2.69664735513941     -1.73049597319166
  C          -3.78906467347118      4.86979062119776     -2.09711704062007
  H          -4.36960587332152      5.46305154971448     -2.81807567028098
  O          -5.53906942260431      3.26308952165312      0.51591994047666
  C          -3.33864479969551      5.67011447059373     -0.84003161077549
  H          -3.59081144442685      6.73950190569573     -0.87822617449210
  H          -5.02981711187062      5.15682412734093      2.05409173160306
  H          -4.22795026279584      6.66127048834762      1.50067190437345
  C          -1.77696240027398      6.03760828444818      2.43375764753869
  H          -2.00417735932528      7.11292694685558      2.46210127239609
  O          -4.04718275367909      3.69092183031544      3.78449256283030
  C          -1.02455518124541      5.51713453419906      3.69429918855372
  H          -0.83852908740532      6.29106495816084      4.45264075015280
  H          -2.73161943564309      3.55694774920335      5.86492136434801
  H          -1.38843567361095      4.68941002151877      6.22150240328863
  H           0.83123478973380      3.66160857281074      6.52411333835123
  C           1.35962344591362      4.66578692552185      3.99254069035337
  H           2.26738629230444      4.76423194047183      3.38976893087209
  H           1.40318692757297      5.36360233045619      4.84104301248323
  C           1.08862765250626      1.49756786682954      6.00111923134509
  H           1.59399641936263      1.37901836178495      6.97039099256319
  H           3.25719801345702     -0.11391086605828      5.88790484020549
  H           1.75659839102261     -4.23882218031380      4.94350014489249
  C           1.51626935009851     -2.04120988704747      5.30377107240626
  H           2.09706818003080     -2.17960011001133      6.22686635781042
  C          -0.77317550919583     -2.51109267657567      5.01503388539687
  O          -1.98970152354147     -2.44903541070127      5.14227843366382
  C           0.28997134311903     -5.24077871098611      1.52858106992397
  H           0.70747177764740     -6.17640044187366      1.92720628037696
  C           1.47669804179044     -3.94987523371133     -0.03793568268851
  O           2.37254681032056     -3.27317103133279     -0.53210220581479
  C          -0.52041713985520     -2.45590194666179     -3.29389696200001
  O           0.55558722038704     -1.87812083941425     -3.38347401280920
  N          -2.90572481985176     -4.12709480441256     -1.61725750063509
  N          -1.72162459041896     -2.02010487996015     -3.82554638443689
  C          -3.99582211723130     -3.28735484705574     -1.71045881539752
  O          -4.88714020828033     -3.16533808638018     -0.87883876787274
  C          -3.87959614590473      0.35066131331141     -4.44147449781485
  H          -4.31227586203148      0.02692967368639     -5.39897061795953
  C          -5.19010679060536      0.56623688624425     -2.49895607478594
  O          -5.90617174234126      0.27016649535150     -1.55002549104582
  H           9.30503466225156     -0.81636532555011     -7.08630516197306
  H          10.65939028789382     -1.94236886209576     -6.78711586752378
  H          10.27265702795636     -0.66136773928633     -5.60262671658533
  H           8.64042432780219     -6.26610995458828     -6.22135073843983
  H           7.92320872772194     -6.49401995731865     -4.60056495326648
  H           9.66921946279191     -6.15303097491183     -4.77504148564043
184
1_A_CB7_BA Coordinates from ORCA-job r2SCAN-3c/CPCM(water)
  C          -3.95152379056842      1.38810228184078      3.77489740518934
  N          -4.17688741596505      0.11310786114749      3.07950092093335
  C          -3.24687341150185     -0.32285697943003      2.24509485583579
  C          -2.05104536603813      0.33360171043916      1.94013854443803
  C          -1.24272180611994     -0.20902299412609      0.95513656330449
  C          -0.08753063926263      0.39332732641131      0.42082219546069
  O           0.29804786910898      1.58936574423135      0.93549836686834
  C           0.51782750634375     -0.25147165799249     -0.64945216791953
  C           1.58070014035777      0.07114231520737     -1.51963475843450
  C           2.46885838029102      1.18134108869920     -1.36470758904130
  N           3.41310223604698      1.38420976028763     -2.36732010158326
  C           3.56409625477816      0.56081512300394     -3.47068699339975
  N           2.72761238845498     -0.52816517475043     -3.57422245616677
  C           1.73084917724616     -0.84239093232727     -2.63880534084182
  O           1.02897539645372     -1.84469439460785     -2.79537282169912
  O           2.45870303667022      1.96660370143055     -0.38353642464449
  C          -5.46484495120767     -0.60564955065269      3.31035123957275
  C          -6.62634768098120      0.27653603605644      2.80424924187530
  C          -7.96782233934605     -0.42066273345651      3.07988381393891
  H          -8.77936608254839      0.22923245991470      2.72687316410851
  C          -8.11635289549326     -0.66272180211648      4.58944912419023
  C          -8.00924250842520     -1.76014235588737      2.33454511262253
  C          -6.85998433963555     -2.64621269249792      2.83180332276436
  H          -6.86293683027477     -3.59887622925724      2.28619386787984
  C          -7.02060525430288     -2.90683895745935      4.33435954526728
  C          -6.97728683092624     -1.56832538079285      5.08151307259063
  H          -7.07949726225731     -1.73907801974682      6.16124962342924
  C          -5.62851229079485     -0.88026217691841      4.81955969762188
  C          -5.51575461515745     -1.94750597847220      2.56322483658432
  H          -3.71658962028369      2.17062171439893      3.04767228481022
  H          -4.84097519121691      1.67747622102560      4.32973221437427
  H          -3.11330978571288      1.29346606211759      4.47496965195903
  H          -3.44625208451369     -1.25933703546049      1.73523714762787
  H          -1.78820097968934      1.28255762226597      2.39599644531183
  H           1.16523125058722      1.82899627897029      0.48320912822851
  H          -6.61617831324647      1.25169951921498      3.30460109860587
  H          -6.49679998244116      0.44968378602197      1.72737374185966
  H          -8.09237144546272      0.29558069013351      5.12618053575431
  H          -9.08569147617685     -1.13433132588183      4.79912081623817
  H          -8.97044049835583     -2.26108579387624      2.51100937746675
  H          -7.91622398404254     -1.59296676083343      1.25267499160060
  H          -7.97446674136744     -3.41631820538243      4.52570150077543
  H          -6.21616319463983     -3.56393133403011      4.69177985674116
  H          -5.58662841581402      0.05543323143329      5.38783511545125
  H          -4.79894179913278     -1.51539746344323      5.15847679030489
  H          -4.69446276858851     -2.59691215010854      2.89580332965042
  H          -5.40922259603677     -1.78569644597169      1.48268727005347
  H          -1.54508134078319     -1.15208491606644      0.50318120468043
  H           0.03115209263645     -1.18413721210783     -0.92054755355872
  C           2.89840159574882     -1.35702085818695     -4.77161131684534
  O           4.41950141598834      0.79779866084541     -4.32370221585021
  C           4.33614565209458      2.52150456687963     -2.29863852693929
  N           2.18751281814950     -4.92114124143074      1.53468713518238
  C           2.91382534839335     -4.73480928998342      2.77167971427547
  H           3.71696889729889     -5.48275716210462      2.81044612409589
  H           2.22127966383326     -4.89624438779850      3.60274737673468
  N           3.49615600183166     -3.42155936000236      2.93738133730360
  C           4.71058519452037     -2.99664238418787      2.27952740018203
  H           5.49595597600802     -3.75828251768985      2.38753341590597
  C           5.04248764690443     -1.65047032768680      2.98099844054164
  H           5.93379505568629     -1.69239430050519      3.62387098233168
  N           5.25034916781386     -0.73659103869622      1.88152140532147
  C           5.88514875413771      0.55586036222223      2.04435311815193
  H           6.66762818890563      0.45378862980974      2.81135183574640
  H           6.34210035217620      0.83822238994712      1.09129644401060
  N           4.97018105632207      1.62395500878722      2.41574589550638
  C           4.56470137185738      1.85068798316191      3.80557558840360
  H           5.44303644251781      1.85923454972708      4.46694848052160
  N           3.55330418731047      0.95976026855225      4.31177810007762
  C           3.82027002251406     -0.37081929843987      4.80749325395305
  H           4.78729652499935     -0.34861657876343      5.32979746050736
  H           3.02895578722580     -0.64158260287948      5.51251569968691
  C           2.29440547274060      1.51779859790464      4.27548292921745
  O           1.25275053047210      0.96701525643213      4.60999583865997
  N           2.42234979548507      2.82006981323059      3.82457756434746
  C           1.37862604142296      3.79779339719701      4.07372673137905
  H           1.79523422424608      4.61538869107353      4.68235527925254
  H           0.57355787382909      3.30340860209314      4.62591318835800
  N           0.81344821019542      4.34516322275017      2.86170013140444
  C           1.40363987540385      5.48772688085072      2.17583836080806
  N           2.59613426582692      5.21706014489578      1.40219305498842
  C           3.92391203159016      5.07319203869358      1.97161536805172
  N           4.24242684821335      3.73809776146410      2.44222812059013
  H           4.01787132477120      5.76870307714200      2.81549301002036
  H           4.65065045200071      5.33479952413484      1.19697344398730
  C           2.35383632595072      5.24222434819312      0.04469453388709
  O           3.19564008218294      5.18728314256675     -0.84027786604191
  N           0.98808309244812      5.38197182154502     -0.13897571280710
  C           0.44331597576686      5.68949998145504     -1.44931097883583
  H           1.27401331247749      5.66907306528323     -2.16096564923000
  N          -0.56537701292061      4.75266049623819     -1.89695485982844
  C          -0.31952513471162      3.73250388281984     -2.79023944436836
  O           0.77381448487336      3.42311428011601     -3.24657308958096
  N          -1.53224794873682      3.13398258588165     -3.10312543538052
  C          -2.65454826911095      3.87663628660275     -2.53386177485777
  N          -3.51097565772300      3.11419049728294     -1.65472396680167
  C          -3.34448729245681      3.44646920289180     -0.32735029747812
  O          -3.97987539916853      2.99122521375336      0.61604133031720
  N          -2.35098285838275      4.40434614703890     -0.25536309495309
  C          -2.13232841612319      5.19201971197143      0.94491605159924
  N          -0.80984727408119      5.04818056496334      1.50963790130247
  H          -2.86144552545138      4.86277030361401      1.69143681118823
  H          -2.29300880478157      6.25491277947557      0.71504356183406
  C          -4.55732858847398      2.23595037276476     -2.13204805666283
  N          -4.09340271444823      0.95075025079198     -2.60949035467219
  C          -4.22764391377577     -0.21798543022692     -1.89107765135403
  N          -3.83340062003061     -1.25922099194624     -2.70844758876908
  C          -4.12800748716161     -2.63900287215725     -2.38039010526051
  N          -2.94895526532780     -3.46533230752814     -2.25793322860539
  C          -2.40702652616588     -3.80315146626242     -1.04054552990615
  N          -1.41178047406435     -4.73229230213406     -1.26212702316166
  C          -0.89770632214170     -5.55648392497536     -0.18948799266636
  N           0.46665901566663     -5.23616663994141      0.16098888931153
  C           1.60364407426109     -5.78009447828551     -0.57391677692527
  H           1.51732155551411     -6.87270820128694     -0.66412342764579
  N           1.85676021724251     -5.18459256989195     -1.86548081959219
  C           2.92991988056226     -4.31399074226089     -1.83239128989364
  N           3.35051718768866     -4.21253392219597     -0.50942160376430
  C           4.63440360471931     -3.61604115842271     -0.18291723532319
  H           5.34002996119044     -4.40381599234078      0.12718894326834
  H           5.00967489532179     -3.12783830456860     -1.08724856846439
  O           3.44066088206382     -3.75711217439384     -2.79166062498259
  C           1.15681029776479     -5.57474425045672     -3.08044892194605
  H           0.94458957614171     -6.65047261731418     -3.01447366849715
  H           1.81795143597367     -5.38265141087272     -3.93073254124436
  N          -0.08143243010709     -4.86094823892091     -3.33062853036653
  C          -0.22303982210200     -3.92492522980354     -4.33444300943360
  O           0.60835714419885     -3.65198184248349     -5.18924243234789
  N          -1.49736074903815     -3.39737677390462     -4.24200156757365
  C          -2.02175808117982     -2.45568102676444     -5.21162924762588
  H          -1.25746181761747     -2.32277938578583     -5.98319980031352
  N          -2.34663574154248     -1.15127488912130     -4.66029412447814
  C          -1.49133658165539     -0.06903189569277     -4.68592490159538
  O          -0.36172591858646     -0.05234023573979     -5.15445580642179
  N          -2.15243591339116      1.00916318444752     -4.11011959748434
  H          -2.93541215150176     -2.86317952511574     -5.66670069617458
  H          -0.96022227357847     -6.61195169360524     -0.49615817608725
  H          -1.51624030053250     -5.39626348709089      0.69883572361235
  C          -1.33482182957681     -5.13913374608498     -2.65634503018693
  H          -1.59354423496797     -6.20359875310162     -2.75341786676468
  O          -2.76443510145117     -3.37488047881034      0.05244785333941
  C          -2.34590848101076     -4.18382923957624     -3.36068078595469
  H          -3.11927627081485     -4.70763099134435     -3.94102903529874
  H          -4.65535310244966     -2.64593701374976     -1.42131904741934
  H          -4.77315893635939     -3.07165714895365     -3.15872778281526
  C          -3.62942104649095     -0.82120117063090     -4.08566714860913
  H          -4.44488043574285     -1.18086198557173     -4.72938175488867
  O          -4.64325415034549     -0.31570209765930     -0.74247559219107
  C          -3.57634562102457      0.72152776620017     -3.93798559791346
  H          -4.17428067752650      1.26220793520996     -4.68612952550159
  H          -5.24653882576211      2.05854436709865     -1.30120982616520
  H          -5.08815572077952      2.73598198572348     -2.95392417130581
  H          -3.24374944080253      4.35105000845860     -3.33195824886760
  C          -1.68461638629266      2.36621983282126     -4.32835295027454
  H          -0.70610262528079      2.30588834592868     -4.81379819508347
  H          -2.39142380496262      2.89350583393673     -4.98953216335601
  C          -1.96628724956208      4.88747158267603     -1.57656911486640
  H          -2.29472742981940      5.92769519440767     -1.71472515026648
  H          -0.00764440112556      6.69275093053014     -1.43865086950124
  H           1.58771241851030      6.30729514514441      2.88571590074197
  C           0.33691396143894      5.81877393097479      1.09513461962109
  H           0.08131951717766      6.88680250027059      1.03460924447702
  C          -0.52143431233214      4.19038459356915      2.54828583793109
  O          -1.31969328425949      3.45472193724486      3.11538183962511
  C           3.82694780461705      3.21276427175379      3.72141352783871
  H           4.08896410594967      3.91191499442243      4.52850465983759
  C           4.95656455205466      2.81570498440091      1.70482734698794
  O           5.50996833426492      3.02007240076151      0.63434141379609
  C           4.98480778448988     -1.31333172058709      0.65606039889128
  O           5.11814565351011     -0.77486381762629     -0.43563462876259
  N           3.85105636213420     -1.39036454365354      3.77755379154743
  N           4.56119787914926     -2.61799067877864      0.87532902119416
  C           3.00612135210938     -2.48211711187862      3.81738920771605
  O           2.01516705267618     -2.60082889976961      4.52692594881913
  C           2.80167568128893     -5.31003202570001      0.28942920698752
  H           3.56324661622389     -6.08520039249939      0.45911439944955
  C           0.81415910704168     -4.84547035667962      1.43764113391369
  O           0.04117003253967     -4.51516560989744      2.32842771201589
  H           3.90962976064856     -1.77014093632211     -4.80024833220013
  H           2.73667366300408     -0.74814115694429     -5.66623358640830
  H           2.16964278356914     -2.16103671282588     -4.72297758320304
  H           5.36787276755542      2.16142293908345     -2.25406082898707
  H           4.10568192676528      3.09536283051232     -1.40728950066157
  H           4.21712126698406      3.14437817927257     -3.18984040274607
202
1_A_CB8_Ad Coordinates from ORCA-job r2SCAN-3c/CPCM(water)
  C          -3.25807265957818      2.38012027896684     -0.27932030758263
  N          -3.21278716342563      0.92544569199699     -0.07370109505224
  C          -2.03438821467263      0.32659360887755     -0.04409247611040
  C          -0.78796826278709      0.94609856854054     -0.18497124095327
  C           0.34693806269363      0.15384276913170     -0.14478984892324
  C           1.67032605658720      0.61860276818802     -0.27746559890166
  O           1.84336535937272      1.95239310147146     -0.45522367330002
  C           2.68226058755216     -0.33070707351354     -0.21667679474613
  C           4.09443224794979     -0.27671505363975     -0.30329786228989
  C           4.86109209701565      0.91076008512695     -0.51835126783404
  N           6.24655318754111      0.79313284109103     -0.57865226143555
  C           6.93395228833576     -0.40750128578263     -0.45743182051047
  N           6.17163791073090     -1.53853803110910     -0.24370317029234
  C           4.76837837859895     -1.55397179287304     -0.16456805099595
  O           4.18446071481719     -2.63082126152774      0.01655489088065
  O           4.38594125694385      2.06314013557987     -0.66960387931864
  C          -4.50397876457114      0.18773341443291      0.07420054502942
  C          -4.28349794060005     -1.32509461657404      0.23218617412063
  C          -5.63740002441518     -2.04167613701352      0.38041058858217
  H          -5.44312518751559     -3.11677781107127      0.49192259157987
  C          -6.49032214601582     -1.79319616627917     -0.87043605142321
  C          -6.36873303177039     -1.51236975509073      1.62205592538600
  C          -6.59537454974416     -0.00453809256420      1.46284502438442
  H          -7.11115380734340      0.39410367423713      2.34818446930101
  C          -7.43994398062350      0.26287337728474      0.20862842404939
  C          -6.71608291892074     -0.28578988309542     -1.02942445423418
  H          -7.31530090328655     -0.09049650453477     -1.92871134324555
  C          -5.36405722738272      0.42494802232818     -1.18430007639893
  C          -5.24204513331528      0.70887376817626      1.32492390341168
  H          -4.28675399011852      2.73374506105448     -0.27288565036093
  H          -2.71088618251488      2.88900190324223      0.52037107837776
  H          -2.80513185715235      2.63113984129743     -1.24518749630364
  H          -2.03671917022680     -0.74890897504554      0.09923082461743
  H          -0.69815845967836      2.01730065185046     -0.32757725896950
  H           2.83276888479860      2.10398115743878     -0.55621855876528
  H          -3.76154333627306     -1.72727815817157     -0.64785079543732
  H          -3.67096648416813     -1.52985897230143      1.12072173821512
  H          -5.98170938158222     -2.19262272642663     -1.76012702964480
  H          -7.45393352871334     -2.31169041012463     -0.78210249383364
  H          -7.33082991723558     -2.02868063946239      1.73850545661051
  H          -5.77332205913555     -1.71023411680038      2.52470015577296
  H          -8.42284206640761     -0.21374994706375      0.31257732813489
  H          -7.61355427621638      1.34130151760130      0.09646536656001
  H          -4.82607328608649      0.04529544579615     -2.06371456265373
  H          -5.54068183067241      1.49570444765787     -1.33854653539507
  H          -5.41292541619334      1.78960377512512      1.25226800559639
  H          -4.61663847388425      0.52651555364750      2.21052453205785
  H           0.22796098605707     -0.91723803921000     -0.00635210274328
  H           2.32040328636539     -1.34221133583143     -0.05834168422652
  C           6.91694488396267     -2.79760594914142     -0.11242030033443
  O           8.15901694520968     -0.47065347083657     -0.53191425214030
  C           7.01890083390636      2.02358631742163     -0.80131600662946
  H           7.63485937763849     -2.72183989206004      0.70823109507596
  H           7.45993296684427     -3.01195780607887     -1.03729528117390
  H           6.19888685548978     -3.58966911781255      0.08914909102071
  H           8.07640880738422      1.77073509931045     -0.77592609695605
  H           6.78714427054294      2.75024616396278     -0.01906850897527
  H           6.76173541175348      2.45559483295478     -1.77233709339217
  C          -3.44771282727383     -5.33665541657113     -3.82627823206803
  N          -2.56904833689345     -4.26901246006675     -3.38504736642262
  C          -2.98067767782876     -3.02959753946066     -3.83369966029739
  O          -2.37800172773013     -1.97336180882249     -3.68535579653088
  N          -4.18164154559904     -3.19427495714795     -4.49506517775333
  C          -4.71728209219828     -2.18610692886059     -5.38262080813817
  N          -6.01340956567739     -1.67413821007647     -4.97192003567164
  C          -6.22982218165774     -0.30574438369766     -4.91502673068879
  O          -5.36266710080895      0.55480644129512     -4.83718932298173
  N          -7.58721055343497     -0.08805303564239     -4.99140987190355
  C          -8.34071346052922     -1.31367835652432     -5.10044070234659
  N          -8.99887948551512     -1.75142806854647     -3.87253886416522
  C          -8.63839239429751     -3.04338751849340     -3.53261041037211
  N          -7.61508355739374     -3.42867733215841     -4.37111077411920
  C          -7.24377554165654     -2.39204086796901     -5.30424869433640
  H          -7.19553631232530     -2.78874616001187     -6.32863440433390
  C          -7.09726639610342     -4.77658028887370     -4.42987254322142
  N          -5.77480124077976     -4.93469552358788     -3.85445772086602
  C          -5.52236406541789     -5.82532556201999     -2.82872347105070
  N          -4.15601211963719     -6.01478316383536     -2.75775957140680
  C          -3.56197087176107     -7.11671513545352     -2.02595321451850
  N          -2.66280455211901     -6.71714778369535     -0.96726021794799
  C          -1.28750668259907     -6.33149349405033     -1.17967373543363
  N          -1.09400980964942     -4.93776731253539     -1.57801212915075
  C          -0.23169045401729     -4.28000963193829     -0.71769259892726
  O           0.23260781072662     -3.15816950456910     -0.88508049343170
  N           0.03506175998858     -5.11810879448158      0.33964073310772
  C           0.91220828687637     -4.76312882069808      1.43511448944069
  N           0.23179168351597     -4.27431650054497      2.61929759575503
  C          -0.26154946926367     -5.16206638282982      3.66096372422498
  N          -1.55650645010648     -5.75387571269908      3.40005681766143
  C          -1.75330061788150     -6.86402529875509      2.49892519144936
  N          -1.86042355469478     -6.47795646202731      1.10194173582606
  C          -0.67954173966916     -6.37059998749674      0.24882018601024
  H          -0.00080124397585     -7.21722174306350      0.42300532696655
  C          -2.99439158371153     -6.78081579948803      0.36799366542848
  O          -4.09168010406666     -7.07621674356671      0.82399732747000
  H          -0.90869099327605     -7.55991981604230      2.61111781888627
  H          -2.68282284416415     -7.36761830245872      2.78047909479234
  C          -2.54095190658716     -5.28497983289073      4.24176308141120
  N          -1.96761008084903     -4.35009819742754      5.07801105397364
  C          -0.54164200000175     -4.20040260141948      4.85365724885435
  N          -0.13469723400931     -2.90450113674157      4.34264395282345
  C           0.37879809880083     -2.97586277221590      3.06552493212891
  O           0.89402168544762     -2.05396458985584      2.44506466853546
  C           0.04704494420035     -1.74159728514953      5.18752936064038
  N          -1.17063785988213     -1.01560344905663      5.48343335028068
  C          -2.08686473595341     -1.39330450206318      6.53528786316190
  N          -3.01430015794222     -2.46333538692756      6.18790686349097
  C          -2.63021179179847     -3.86042330070649      6.26616990110767
  H          -1.95771690236255     -3.99793146094866      7.12631962528085
  H          -3.54004018804453     -4.44960470753377      6.41487125010991
  C          -4.33262032341878     -2.06854849850693      6.31787837163284
  N          -4.34186417225340     -0.72096847460389      6.60299004239642
  C          -3.01437379779733     -0.15358342090485      6.66513178574306
  N          -2.64484682927841      0.66369496138036      5.51217066231674
  C          -1.50733369018693      0.17857640451584      4.88623118178406
  O          -0.89808251128032      0.72818632091931      3.97654902910782
  C          -2.96941653119417      2.07979583987988      5.46301171915136
  N          -4.30551300294988      2.35669434269889      4.98369276893095
  C          -5.47353012016910      2.25980757506564      5.83663131805410
  C          -6.56934363574008      3.02368846083341      5.04086805949450
  N          -5.88805206483888      3.41611403414003      3.81971409532046
  C          -4.54454456810751      3.09499968887766      3.84311220269031
  O          -3.70990855636239      3.42208736897299      3.00905951800291
  C          -6.41938788260988      4.43312827155159      2.93714458105292
  N          -7.45129752937190      3.94964892593065      2.03698137604542
  C          -8.84814841846601      3.86504573762790      2.45436852339666
  C          -9.62096138734865      3.77548054972830      1.10754784354708
  N          -8.59686932077072      4.04642775854537      0.12384158066649
  C          -7.33593882763813      4.12444958948766      0.66926470617664
  O          -6.29600866768624      4.33595052712405      0.05615769897047
  C          -8.87084221378297      4.24450746505723     -1.28116235733647
  N          -9.01890845506378      3.01652494894751     -2.04102409910482
  C         -10.30206014947778      2.33952148872899     -2.17775540738098
  C         -10.05763523438202      1.34424489583794     -3.34792314774911
  N          -8.74824828420568      1.71928648346820     -3.83492978960279
  C          -8.15768660528270      2.70592068482760     -3.07635006162388
  O          -7.07622585446086      3.23610769002098     -3.29697356872506
  C          -8.18181248011956      1.23008230918304     -5.07321764017495
  H          -7.40171003315476      1.93193914506041     -5.38197791723997
  H          -8.97439010738164      1.20018630768986     -5.83275546338157
  H         -10.80302104023740      1.41201135663089     -4.15308504023899
  N         -10.13062241851172      0.04210212351423     -2.69724354153756
  C         -10.26707452311944     -1.18764136033438     -3.45115291659374
  H         -10.88778574135080     -0.99358913159932     -4.33985694312380
  H         -10.76420420356796     -1.92333294597874     -2.81191948669209
  C         -10.56868818452633      0.14022696870377     -1.39002840552724
  N         -10.66167012120443      1.47651721672032     -1.07534691956054
  C         -11.16322210559166      1.96551403028074      0.18896860347662
  N         -10.13496627361028      2.41128212901043      1.11164376901698
  C          -9.94153386042612      1.78789589234633      2.32929828904097
  N          -9.20093981817125      2.63459932613760      3.12435930486612
  C          -8.97579154978098      2.40088348362256      4.53190529504022
  N          -7.61357727660361      2.03302433418990      4.86540436923297
  C          -7.30410787392138      0.82898613547174      5.46402178863218
  N          -6.02042486137825      0.92018222019151      5.96921162036491
  C          -5.53546503434412     -0.00101505601435      6.98063981207916
  H          -5.32576007676469      0.56227744121873      7.90193879397875
  H          -6.32455266293453     -0.73401225155243      7.17160566009936
  O          -8.04235967643364     -0.14429650147735      5.54758369219405
  H          -9.23807591767139      3.31587038372747      5.08303177784124
  H          -9.62978722800743      1.58257891118390      4.84650082523348
  O         -10.37540222032171      0.68998941705558      2.65594160187859
  H         -11.84577009263139      2.80325839656860     -0.01314831412327
  H         -11.71283455570022      1.15114686031427      0.66995705075058
  O         -10.85067191548219     -0.79737224844904     -0.65337165151216
  H         -11.10080418102157      3.06896026452280     -2.37404094331454
  H          -8.03603409486738      4.80419199394688     -1.71274535874831
  H          -9.79534290192352      4.83263398666169     -1.36892334025236
  H         -10.44479996645990      4.49704982917935      1.01365018346895
  H          -9.12135716540937      4.73542399282858      3.06790223169440
  H          -5.59256119115232      4.80955899326112      2.32780562579048
  H          -6.83288098695687      5.25296820369282      3.54526970928768
  H          -6.96154274327128      3.90723441607775      5.56540915754222
  H          -5.26500043137670      2.68988429928380      6.82718223567114
  H          -2.26338557874145      2.56248733239195      4.78116486955335
  H          -2.85897510817167      2.50491677759921      6.47276316006474
  H          -2.87453962369969      0.41044782399081      7.59828988228439
  O          -5.31611623284553     -2.79224610954883      6.22324616285106
  H          -1.53923227526190     -1.63968567296570      7.45603348600276
  H           0.72947578550530     -1.06032703588656      4.67110461618978
  H           0.49352749221825     -2.06146720011563      6.13943388171494
  H           0.01977709925997     -4.44801395943622      5.76585290379479
  O          -3.71026542793612     -5.64996303430827      4.25980894551773
  H           0.48287138286698     -5.93983316847065      3.88310625581579
  H           1.58429839001553     -3.97355996660697      1.08536266262424
  H           1.49911614627390     -5.65209606903084      1.70382911423097
  C          -1.20813323740867     -4.52473903071063     -2.96584596138042
  H          -0.63669122014909     -3.59991399363071     -3.08549849338876
  H          -0.78223136859527     -5.30936233610158     -3.61053078005392
  H          -0.79723198495066     -7.00965509588213     -1.89238385039095
  H          -3.00337634042044     -7.75057384585607     -2.72959069980611
  H          -4.37518877184207     -7.69531967746624     -1.57828737757002
  O          -6.36218126491737     -6.36180092582296     -2.11767361739343
  C          -4.57373515893540     -4.58844710165544     -4.59251929700836
  H          -4.66780144767340     -4.88862737414039     -5.64630445840570
  H          -7.06381670880041     -5.08696214930369     -5.48459068020363
  H          -7.78124243808437     -5.42636377118755     -3.87656321489178
  O          -9.15214232820693     -3.73239491382818     -2.66013647743050
  H          -9.06528572611771     -1.25200808342884     -5.92496410112187
  H          -4.01883075586142     -1.34464749356817     -5.40133828010971
  H          -4.80253453330662     -2.61570252841234     -6.39339812346690
  H          -2.89608599571899     -6.05963718621627     -4.44460095393852
202
1_A_CB8_BA Coordinates from ORCA-job r2SCAN-3c/CPCM(water)
  C           4.49125080495525     -1.90957256948973     -3.88199268352465
  N           4.40171327265696     -0.44728047436120     -3.75894876908413
  C           3.60577334705537      0.06200025003975     -2.83551424563966
  C           2.81817348519271     -0.66435823085615     -1.93417789267296
  C           2.05852171375817      0.03438806215833     -1.01616434946048
  C           1.24218234717086     -0.56250627678378     -0.03098118328515
  O           1.25766693468029     -1.91695703528561      0.03901927333032
  C           0.48713822863109      0.27679372267793      0.77312475498089
  C          -0.44771502172751      0.05372251138296      1.81408624603424
  C          -0.90579906131603     -1.22595842720351      2.25479672741366
  N          -1.80830322281780     -1.26742206901574      3.31335231068701
  C          -2.34018150017884     -0.14508185051437      3.93613478363291
  N          -1.86896983300340      1.07771118949432      3.49784287159976
  C          -0.99906087842201      1.25042492025249      2.41256677651472
  O          -0.74768020607621      2.40307448503547      2.03044945029420
  O          -0.57436753760291     -2.32941405182922      1.74906169244779
  C           5.27641440610993      0.39617218365243     -4.62922581923801
  C           5.06363774893636      1.89557868329905     -4.36735588144142
  C           5.98714307775511      2.72467141078422     -5.27614693376724
  H           5.80904592102719      3.78705430519452     -5.06479760050358
  C           5.67413167407220      2.42674742759340     -6.74714468957719
  C           7.44951633958058      2.37408304267466     -4.97527054326010
  C           7.67156608036148      0.87943260248546     -5.23970862675803
  H           8.71336366583752      0.61170797874451     -5.01969028239007
  C           7.35356077260924      0.56179511614671     -6.70815855902623
  C           5.89420610363905      0.93255017376384     -7.01176699794608
  H           5.66340288904408      0.70041560533545     -8.05972719473339
  C           4.95865927073409      0.10946348805101     -6.11138336804098
  C           6.75039909595497      0.05365927260248     -4.32778101433173
  H           3.49192489453771     -2.33011630028148     -4.02650703046660
  H           5.11128528331877     -2.17778534306419     -4.73431489674382
  H           4.92644420862234     -2.33188508589248     -2.97120030955673
  H           3.57274466336927      1.14254717784752     -2.76254833816000
  H           2.82594214672126     -1.74895500778938     -1.91311753111888
  H           0.55286549246809     -2.18451809220229      0.71018132393824
  H           4.01924712213699      2.17240861306738     -4.56482797916397
  H           5.29370801634062      2.12940484329810     -3.32023174355262
  H           4.63548585949646      2.70168635672892     -6.97539614714189
  H           6.32658058189773      3.02477348657635     -7.39720886258245
  H           8.11608390519037      2.97152818287933     -5.61138800661089
  H           7.68710022800755      2.61159028430026     -3.92939834549600
  H           8.02637278452018      1.12766440385366     -7.36614374372279
  H           7.51858379992929     -0.50616608095303     -6.90588065609385
  H           3.90973924313374      0.36922947780363     -6.30729826151606
  H           5.08842691981751     -0.95397545174811     -6.34058735135564
  H           6.93658186834809     -1.01414096689749     -4.49197144327217
  H           6.95628450653959      0.27318712560491     -3.27122208068980
  H           2.09152884683490      1.12204494105481     -1.04076545405075
  H           0.64140359242992      1.33234918445277      0.56626702535104
  C          -2.37726693530093      2.29273267550816      4.14743891252957
  O          -3.18214214347565     -0.23790709981382      4.82740311639666
  C          -2.27774292803327     -2.59246552703303      3.74585329216985
  H          -1.55108498655291      2.99941881077350      4.23779650139498
  H          -2.76960253550118      2.02768354903377      5.12764067143422
  H          -3.16280861278821      2.75346241849363      3.54163673154428
  H          -2.81934064249578     -2.47542932494434      4.68209261238633
  H          -1.41739744050066     -3.25058224818410      3.87991201661242
  H          -2.93748570310881     -3.02498300320633      2.98855283769473
  C          -6.51285181414509     -2.07546890819528     -1.52978946077552
  N          -6.05775702366956     -1.52793331248801     -0.24768616398003
  C          -5.54604052090014     -2.52864894141064      0.56621560095232
  O          -5.25054885902859     -2.41729162424262      1.74957874525142
  N          -5.45180243517874     -3.67921214906189     -0.18548383464579
  C          -5.08368872247686     -4.96475554223748      0.36088119563798
  N          -3.69555003385208     -5.32894289686367      0.13532242757448
  C          -2.89601343388403     -5.74712392141268      1.18436484276794
  O          -3.12812462826121     -5.58432888768590      2.37547127159250
  N          -1.80838440363116     -6.40143002592172      0.64854803741019
  C          -1.84945940469463     -6.46718707819516     -0.79302599098709
  N          -0.94754318851716     -5.55041914397178     -1.48990828885050
  C          -1.63829181214966     -4.73702087250207     -2.37525813042904
  N          -2.98708184600631     -4.93773476059961     -2.17371044349769
  C          -3.25453705816247     -5.90196911880008     -1.13409586984965
  H          -3.96740214293078     -6.66290095585534     -1.48316247822300
  C          -4.01102246173868     -4.41049982071754     -3.04659971649718
  N          -4.73659550986017     -3.27816731371199     -2.49352351312807
  C          -4.90924991453494     -2.12289018283326     -3.23912465879067
  N          -5.96945156591065     -1.42827447032829     -2.69733192026312
  C          -6.52239599676586     -0.22407008994841     -3.27876970348308
  N          -6.14481713687931      1.00247885812619     -2.61018380231047
  C          -6.76686443490787      1.47027442344109     -1.39233679089575
  N          -6.21943000363065      0.89717612236117     -0.16517887156993
  C          -5.76543587382026      1.88277392191247      0.69820972900470
  O          -5.38573517475211      1.71407081695818      1.85050603611172
  N          -5.83576087042064      3.09040655004418      0.03812311203277
  C          -5.59513946894427      4.36487312865952      0.67736291011429
  N          -4.27810451574723      4.92086008654393      0.41560676534430
  C          -3.98874377772102      5.67859655258739     -0.80434819277625
  N          -3.76034175893391      4.88577663033494     -1.98483508429448
  C          -4.80957548584972      4.33503763838605     -2.81111514267991
  N          -5.31508730079037      3.05509322679673     -2.35311429977805
  C          -6.33109610521562      2.95813924730741     -1.31204395594964
  H          -7.14473267632802      3.67393631021359     -1.49735768607703
  C          -5.30214962927168      1.93951365612963     -3.16896156475317
  O          -4.66984299463787      1.81236758153004     -4.20963994114855
  H          -5.63243014307157      5.06296223642109     -2.84118496633941
  H          -4.41366862779893      4.18948816977181     -3.82037204517994
  C          -2.41966587303308      4.69543708937554     -2.23791221810273
  N          -1.70515069175797      5.41413457799772     -1.29341480814747
  C          -2.58944949611558      6.27096968854911     -0.50024425039560
  N          -2.46700718804035      6.12069249551471      0.92926662422930
  C          -3.46087024852583      5.32555087715859      1.45824846524183
  O          -3.60815864196076      5.04674917429499      2.64132169847922
  C          -1.47356253332072      6.80353903824791      1.73275081987105
  N          -0.16691831486060      6.17914202034236      1.74161133291926
  C           0.78815488248210      6.31532316044199      0.66665715805110
  N           0.57631368212305      5.42241557783153     -0.47094826011963
  C          -0.32718352613370      5.78719833516257     -1.54570504779100
  H          -0.26957290588320      6.87629221386981     -1.70521669678118
  H          -0.00145243451730      5.26804357967379     -2.45173895384066
  C           1.70418061740683      4.66001298836335     -0.73403618676166
  N           2.60954370136596      4.87665447079289      0.28056731205461
  C           2.10659391051852      5.78165874584970      1.28634536256661
  N           1.64925504852783      5.14434492377675      2.51782496007322
  C           0.35309482872334      5.51426955883642      2.83157767316919
  O          -0.21966968768874      5.31245937406643      3.89473945400525
  C           2.58590253408406      4.72890008693385      3.54478878878621
  N           3.23890643120405      3.46830377443042      3.26746996629746
  C           4.44049570445880      3.33682166519427      2.48092662926845
  C           4.95284696042947      1.91967313840747      2.84023499422079
  N           3.77795199790205      1.30959071930405      3.46601023327543
  C           2.84445081161256      2.27151616181095      3.82333909277814
  O           1.85746283097029      2.09369277095897      4.52605880883084
  C           3.89974228262927      0.08907430753427      4.23777217612147
  N           3.89186018207533     -1.11041814638625      3.41941163723276
  C           5.13266700785066     -1.62644116239422      2.83828518814820
  C           4.77841837000641     -3.09909910780128      2.50423448143344
  N           3.53935611324358     -3.30739633366646      3.20901278153244
  C           3.01541609400790     -2.14314943379276      3.72199121471886
  O           1.97182306807903     -2.04068748432050      4.35459190589582
  C           2.96314015339461     -4.60821256137754      3.45206388889319
  N           2.14321982043141     -5.09384728788267      2.35850348581642
  C           2.73968392214857     -5.76920909751233      1.20659897812951
  C           1.50499979626374     -6.39400620684189      0.50814340438595
  N           0.46813600717749     -6.29515680694196      1.50713073778786
  C           0.85520969174625     -5.54266518960664      2.59382512786942
  O           0.18964827663037     -5.32897852463701      3.59918775395781
  C          -0.78010118306995     -7.02615513531519      1.45086436012512
  H          -1.16352499433650     -7.11495798433297      2.47144627416229
  H          -0.57689609306222     -8.02526037905538      1.04302528428222
  H           1.64787168353733     -7.44007403337189      0.20036711151317
  N           1.33381170230593     -5.53404597274410     -0.66201231570618
  C           0.43933307171163     -5.90511712842678     -1.74122719315213
  H           0.50273403878609     -6.99230960043104     -1.90861460800718
  H           0.76732072661797     -5.37806549282043     -2.64191484598406
  C           2.47553767111570     -4.78687128736556     -0.90585158188330
  N           3.29536324724169     -4.90041561814252      0.19661069906311
  C           4.61805622260432     -4.32092159811200      0.27490595097919
  N           4.67828377613311     -3.08723087349558      1.04465475524488
  C           5.25949017782798     -1.94527559453413      0.51614200795504
  N           5.48712770428943     -1.06914958288347      1.55611383420249
  C           6.16978623420863      0.19761520733999      1.40054662756585
  N           5.32380789871089      1.36232168886512      1.56165583933399
  C           4.88759577949536      2.13704926786051      0.50836218472880
  N           4.22853315245402      3.23411959316459      1.03691172675531
  C           3.97764892894917      4.41377626626118      0.22888741225254
  H           4.62815302844086      5.23495457340205      0.56521910766101
  H           4.21753361858477      4.15701802384948     -0.80728474980481
  O           5.06836785259077      1.90775297241568     -0.68113937240084
  H           6.97960750430330      0.25657147178884      2.14016749607850
  H           6.59162800770160      0.22464023966859      0.39160959322526
  O           5.54296792184220     -1.75435661435253     -0.65874963103125
  H           5.29324033413837     -5.06533567323396      0.72209284840450
  H           4.95170781744363     -4.08636421525169     -0.74043186096117
  O           2.72547763534474     -4.16462347992619     -1.93018232017799
  H           3.48680570866560     -6.50508841438377      1.53706599521594
  H           2.32501702801489     -4.54236219726361      4.33803020247286
  H           3.78421809549570     -5.31530662280163      3.64158791621994
  H           5.53652988002641     -3.82556450964021      2.83074139273190
  H           5.96269999460458     -1.52251006281815      3.55211958816027
  H           3.04684599363670      0.03955302844775      4.92080643689164
  H           4.83510482082774      0.11931752776197      4.82103280439165
  H           5.80828090292826      1.91419232281892      3.53099093550818
  H           5.14969337996329      4.14407771700126      2.71361255025841
  H           2.02467567564710      4.62821275370965      4.47834743363130
  H           3.36629512031397      5.49427274379878      3.66641941394731
  H           2.84581375177444      6.56490763352695      1.50760131258626
  O           1.87533979290697      3.93679909012202     -1.70749225240642
  H           0.84542803217049      7.36028518763457      0.32924863235278
  H          -1.83541133798910      6.82969714936707      2.76458958569733
  H          -1.36991488202128      7.82811367567638      1.35137573876810
  H          -2.47488820126074      7.32431026801846     -0.79364505434018
  O          -1.94791702547953      4.02712056039630     -3.14864581535572
  H          -4.76634235992867      6.43399212687360     -0.98611807666270
  H          -5.68175276936952      4.22912364242316      1.75950396252511
  H          -6.36678602918787      5.06876113428140      0.33231555946163
  C          -6.70679975862880     -0.37082627251146      0.34571207076118
  H          -6.51529439842566     -0.39760778761670      1.42233276712715
  H          -7.79177303293981     -0.43442614414055      0.16311838757046
  H          -7.85616664617273      1.32679418905207     -1.43206804737101
  H          -7.61731298348284     -0.31038394155914     -3.26217171814719
  H          -6.17451862867698     -0.15877186291217     -4.31363190645162
  O          -4.25210665783055     -1.78854812672045     -4.21628936676467
  C          -5.84470127776041     -3.47277031413278     -1.55637807616183
  H          -6.50772716421323     -4.27978972204058     -1.89916950438125
  H          -4.71951724518894     -5.22216556280659     -3.27077039810596
  H          -3.53366147935771     -4.07436319015179     -3.97159040275158
  O          -1.13919220917223     -3.98777872894435     -3.20500722416603
  H          -1.68738475486518     -7.49834457428724     -1.13808796792906
  H          -5.24164024661181     -4.93568468598409      1.44286792800052
  H          -5.74029394038342     -5.72457703198282     -0.08762382961018
  H          -7.61089154611640     -2.10185567247132     -1.57271232715321
58
1_B Coordinates from ORCA-job r2SCAN-3c/CPCM(water)
  C          -0.97722694312263      0.20416219928492      2.53530193814288
  N          -1.01075819664111      0.03520170826932      1.04195928094716
  H          -0.48492443278355      0.84348404093537      0.62792387350610
  C          -0.09982190682114     -1.14595828091806      0.67184138477550
  H           0.59485396800992     -1.20639915052614      1.51953161871574
  C          -0.67816116443131     -2.51753360210214      0.48160339628344
  C          -0.10046647861206     -3.14396413462411     -0.55347986554082
  C           0.80028232550163     -2.23220048956094     -1.28218895605044
  C           0.72489685176825     -0.86871747822516     -0.59671252989279
  H           0.11866499293782     -0.26000232906894     -1.27906325204682
  C           1.99942994266703     -0.12655049538947     -0.35471972042269
  C           1.89234536547741      1.26094876683856     -0.17413012298041
  O           0.79410882748252      1.88951336068416     -0.18002527694797
  N           3.08529100194791      1.97003063806425      0.05617660557464
  C           4.31278521043837      1.35242084850333      0.21443805653004
  N           4.33513121016291     -0.02569791976371      0.16343543412932
  C           3.18279425719075     -0.82792459814987     -0.04707479907436
  O           3.26947725890566     -2.06840068937171      0.05820388153463
  O           1.40528280125169     -2.48233872683332     -2.31183771167411
  C          -2.44432462705137      0.14349489819072      0.44452815473488
  C          -3.43410741298410     -0.74971790788147      1.19856788627401
  C          -4.84084798887019     -0.56282831302416      0.59834202880673
  H          -5.53529598290365     -1.20914678424977      1.14977171556791
  C          -5.26983965855201      0.90346257494628      0.73991936204218
  C          -4.82089977476954     -0.96053904428135     -0.88263392685945
  C          -3.83952208685727     -0.05428666266506     -1.63533291096353
  H          -3.80103010815768     -0.34198307405093     -2.69352484025325
  C          -4.27547055877918      1.40943804125665     -1.50608902972277
  C          -4.28284186273614      1.79713805018583     -0.02324976637666
  H          -4.56948473904266      2.85057539743992      0.08828152815581
  C          -2.87372131437365      1.61882298276394      0.57157764793154
  C          -2.42633280785149     -0.21770381016919     -1.04675735475633
  H           0.04875857932875      0.44954682130675      2.81757648417021
  H          -1.27868218516464     -0.73076041800310      3.01026871075486
  H          -1.63927005114584      1.01152182042572      2.84204856892636
  H          -1.37775061110972     -2.97152804854819      1.17512025639335
  H          -0.26853951630996     -4.17297613840625     -0.85257935388865
  H          -3.46022698220915     -0.48454071153475      2.26119651565722
  H          -3.14978052205454     -1.80381783557285      1.11816792378386
  H          -5.29469994497285      1.18784891541644      1.80048296110182
  H          -6.28222244946922      1.03717678817508      0.33687902816115
  H          -5.82620184636475     -0.86013918558350     -1.31216488452838
  H          -4.52002326620797     -2.01198422478806     -0.98618896320625
  H          -5.27814950135842      1.54280496610146     -1.93284010096674
  H          -3.58766630949481      2.05876949005460     -2.06403185830075
  H          -2.89697051232652      1.93541380475880      1.61946691240830
  H          -2.15576656953395      2.25684433439721      0.03848702680268
  H          -1.74277448740208      0.45179389954133     -1.58318502103607
  H          -2.09608521278249     -1.25082658924139     -1.19501247121674
  C           3.06148186329824      3.42795247840292      0.20212721935255
  C           5.63028732467812     -0.66723177509997      0.40118601672915
  O           5.33839489749256      2.00965813674311      0.41903821702803
  H           5.98111463736694     -0.46616800230061      1.41869542636401
  H           6.37184967810992     -0.28671888222614     -0.30628383051204
  H           5.49853467324520     -1.73957804676399      0.26475177246952
  H           3.39330919295493      3.71818296227417      1.20381450358744
  H           2.03778140839381      3.76185452813938      0.04197451652426
  H           3.72497174463730      3.88983089582409     -0.53424930664929
184
1_B_CB7_Ad Coordinates from ORCA-job r2SCAN-3c/CPCM(water)
  C          -0.60089298789967     -0.75086523619341      3.91317365279417
  N          -0.38770566903936      0.43822730231392      3.02326515429366
  H          -1.27317418552329      0.97180215268166      3.07956414110932
  C           0.68048577489784      1.39390162902420      3.60131061679611
  H           1.05161420937697      2.00224518470340      2.77224502024021
  C          -0.02405142377883      2.26651268184771      4.60801847860593
  C           0.58211828856198      2.28358386997220      5.79780200040557
  C           1.76874450021160      1.42101390701309      5.76388199810069
  C           1.84874724467225      0.74517396782060      4.38429792366117
  H           1.66502152581920     -0.31993197002106      4.55733142260452
  C           3.22535593528846      0.83261226041332      3.80405679885280
  C           3.97196377753162     -0.35349422266760      3.65409858141689
  O           3.54813382754490     -1.50690487582846      3.89663230498107
  N           5.31442870684270     -0.19441802802347      3.22369199949038
  C           5.86393394835391      1.01829846088394      2.87208864218577
  N           5.11664977073190      2.14694704200430      3.13075949170199
  C           3.80168081863969      2.10840883562772      3.65830599890967
  O           3.23242511571509      3.17612356588877      3.97442166843370
  O           2.56409216091628      1.24641264540966      6.67409507670912
  C          -0.30386788739590      0.08988010291308      1.51038834947018
  C          -1.49499313233084     -0.82776571946997      1.18099265190398
  C          -1.51749930794167     -1.12613799263117     -0.32591726684698
  H          -2.36928431295484     -1.78924055228095     -0.53274391647926
  C          -1.66365173288093      0.17984630557100     -1.11341867206949
  C          -0.20677276389274     -1.82994742778311     -0.70145417623531
  C           0.97814798408846     -0.91388197227406     -0.36843895672786
  H           1.91619330017237     -1.41343136357834     -0.63218851686525
  C           0.84316631903924      0.38743649556922     -1.17075629220537
  C          -0.46979195646626      1.08562626162725     -0.79150785274950
  H          -0.55909814772759      2.03538098986871     -1.33650375010157
  C          -0.44387565945206      1.39432885912306      0.71387933801746
  C           1.00464837006199     -0.60196339859230      1.14521714277434
  H          -0.53303880717305     -0.41951702709179      4.95180147587866
  H           0.15311492149535     -1.51155516484894      3.70911305332999
  H          -1.59713954274438     -1.14797607242225      3.73479211992289
  H          -0.92097271149000      2.81477628444564      4.33878010365955
  H           0.28267567055240      2.85429603844920      6.67031827164594
  H          -2.43335325785201     -0.34332947641573      1.48269274168159
  H          -1.41187637211423     -1.77665818865622      1.72037833135145
  H          -2.60369735494182      0.68173444895575     -0.83784066740292
  H          -1.70177894037270     -0.02919493819483     -2.19071538961164
  H          -0.20192078101714     -2.07179159144729     -1.77370701710749
  H          -0.12036866003012     -2.77542901268669     -0.15225266791354
  H           0.85632872960756      0.16505689726348     -2.24703467496770
  H           1.69404278093174      1.04653319209999     -0.95836857043932
  H          -1.36773197444139      1.90953919821573      1.00436754460479
  H           0.39742207403373      2.06401018109263      0.91680297723530
  H           1.86064467195594      0.04586364553165      1.37269955330514
  H           1.12859515918987     -1.53430680410510      1.70848505362137
  C           6.13397437272247     -1.37700032494824      2.96389156684443
  C           5.73315668736945      3.43337268736759      2.80981962848943
  O           6.99633957686429      1.09714526586618      2.37544087860766
  N          -0.88759087543235      4.95035936683323     -2.14072450312947
  C           0.07371984194297      5.24687082267545     -3.19341176872830
  H           0.35096004465845      6.30849374700566     -3.12662285082629
  H          -0.40994659670358      5.05413926120133     -4.15558935221233
  N           1.27985686477137      4.45595813195477     -3.14118982525857
  C           2.35668835864109      4.70826459415644     -2.20928909453601
  H           2.69922760290292      5.74967693608001     -2.28560186301955
  C           3.43221177895741      3.65847338189427     -2.61813947249874
  H           4.34972742049466      4.09939533519490     -3.03284369550972
  N           3.71099360404546      2.96842783259581     -1.37745663604306
  C           4.79662811750241      2.02512322024932     -1.20817121212944
  H           5.67605623542941      2.41415533657036     -1.74056486466713
  H           5.01470998804945      1.95589295565709     -0.13756892773027
  N           4.51758424212967      0.68386840939659     -1.68726472011351
  C           4.73407065317424      0.27966258907858     -3.06573194116448
  H           5.69477862086784      0.66567751235953     -3.43528682493709
  N           3.66307120841410      0.62518753454770     -3.97887813880843
  C           3.46721083239243      1.95506428200820     -4.51097536157347
  H           4.45220699864160      2.38971471921057     -4.73459022108685
  H           2.88767222576396      1.86421963344882     -5.43438991303869
  C           2.96323099031360     -0.47444732853438     -4.42350521907420
  O           2.03825737686907     -0.46691677003883     -5.22693152506637
  N           3.51086975572597     -1.59082108220971     -3.82685412612159
  C           3.21529862723460     -2.93543231489601     -4.27112503103245
  H           4.16294996518899     -3.45495702892215     -4.47777427769412
  H           2.62715071640207     -2.86531709078938     -5.19087673707489
  N           2.45391989617258     -3.71436652100792     -3.31510603814744
  C           3.08657670466750     -4.47628329476443     -2.24941978502593
  N           3.44619871839376     -3.70386172268750     -1.07916605760282
  C           4.62975008758179     -2.86850390426448     -1.00231738266493
  N           4.48752789508771     -1.54805412515681     -1.58666519241921
  H           5.45350836222710     -3.38756066190371     -1.51210141329554
  H           4.87556278361920     -2.73786414496491      0.05593183661310
  C           2.65181758105706     -3.99271379192436      0.00957483244938
  O           2.77400932934995     -3.52777284194983      1.13517820427247
  N           1.70813069330617     -4.92245466158550     -0.38280990404593
  C           0.91239182342549     -5.65739286735214      0.58451978001798
  H           1.26988676650507     -5.39008950631756      1.58338262226573
  N          -0.50824832572472     -5.37059984880302      0.53148023667655
  C          -1.18337960003106     -4.71337680728435      1.53985813296862
  O          -0.67467518706338     -4.15998270461938      2.50787128861843
  N          -2.53576192129476     -4.80701764185712      1.27676398469226
  C          -2.81649732285736     -5.60428234838121      0.09762534835682
  N          -3.35948558549541     -4.86457957575018     -1.02611033301196
  C          -2.52445313504127     -4.87204445384357     -2.12269652929293
  O          -2.78433328873999     -4.41263608437261     -3.22768012299663
  N          -1.35982227481701     -5.51554667975467     -1.76093985314134
  C          -0.35583509564182     -5.91422438577638     -2.72706737398205
  N           0.86549190254407     -5.14047771789521     -2.67621725833374
  H          -0.78631633214318     -5.79625927949316     -3.72586967008462
  H          -0.10469446187098     -6.97004316746937     -2.55476711802049
  C          -4.74983336283424     -4.47549911682295     -1.11285771327264
  N          -5.06272083540047     -3.24344248452990     -0.42027196372197
  C          -5.31033361800019     -2.05944573523698     -1.07852854473651
  N          -5.77459418853041     -1.14558019842381     -0.15035648135130
  C          -6.49852113305222      0.04409668758592     -0.55934604694986
  N          -5.80208595909256      1.27566242234557     -0.27542301453456
  C          -5.24473081247717      2.06366374663814     -1.25663661156087
  N          -4.77588520920850      3.21243922940971     -0.65398777809685
  C          -4.38607532185415      4.38348217909115     -1.41067960320427
  N          -2.96757450563139      4.66253609030581     -1.37790509937416
  C          -2.32496275696043      5.39137194517058     -0.30986629002332
  H          -2.90037870884542      6.29311175231519     -0.05526480490171
  N          -2.04344052760222      4.61577437674407      0.89434530325445
  C          -0.69424585353729      4.62250037932941      1.20057310402948
  N          -0.02279773932609      5.19304328048519      0.14444355936899
  C           1.41691199744136      5.31272904077341      0.08345862474172
  H           1.67231403739907      6.33295265600285     -0.23577404710871
  H           1.80451676488726      5.13321644828734      1.09072842525358
  O          -0.19105729472585      4.21217347869505      2.23916724824581
  C          -3.04999746274433      4.34263689433284      1.90360078776706
  H          -3.71020073483527      5.21680059960012      2.00323306346245
  H          -2.53123822561049      4.16508208621035      2.85061498627956
  N          -3.87613886518253      3.17942950097685      1.62030260022786
  C          -3.84321994803235      2.02753854070208      2.36864509348765
  O          -3.01048745735723      1.75587822884519      3.23705242232634
  N          -4.90659531944216      1.23241131245000      2.00408752444183
  C          -5.36163249763495      0.10803530517454      2.81477192088741
  H          -4.81678618786760      0.12863971630761      3.76296420048508
  N          -5.14038893844709     -1.18986626490179      2.21547215202481
  C          -4.22443964827793     -2.09684304134713      2.69812193361769
  O          -3.50842151777439     -1.94000047584344      3.68069846340569
  N          -4.27507603312907     -3.22140715723315      1.90380665588551
  H          -6.43658690767028      0.23786403549585      3.00326974999134
  H          -4.92201844415656      5.25621998678553     -1.01185327836523
  H          -4.67316728430218      4.22014204568514     -2.45354387315922
  C          -5.05357944675167      3.24837252884470      0.76722367418774
  H          -5.65796807530370      4.12992842677046      1.02259626696140
  O          -5.20036196463261      1.80506169477423     -2.45257524972443
  C          -5.77075240463083      1.89201702982360      1.03337961417554
  H          -6.78625654048382      1.99567120131097      1.43992928457690
  H          -6.65708882127007     -0.00581692536417     -1.64062309732629
  H          -7.46933202810124      0.05787375078443     -0.04322082174192
  C          -5.96482509441712     -1.74386754396902      1.15865220707639
  H          -7.02608006763329     -1.71377967760894      1.44435153362880
  O          -5.16887909432399     -1.85600388468441     -2.27729640873261
  C          -5.40405307716088     -3.18719463014043      0.98407472826235
  H          -6.12451172732605     -3.97807919225452      1.23730331472541
  H          -4.99357812090468     -4.34132185098020     -2.17080328013712
  H          -5.37074277514313     -5.27731411838730     -0.68860955339100
  H          -3.46930758562322     -6.45105988209094      0.35371479671413
  C          -3.55983827830930     -4.44048183736813      2.23660204291837
  H          -3.07763119192112     -4.28419262500909      3.20612267006937
  H          -4.27801454368310     -5.26978270068734      2.31052874428614
  C          -1.40420608365019     -6.02685351247435     -0.40418313471429
  H          -1.23617503776500     -7.11328595947103     -0.39855103300599
  H           1.05785798485508     -6.73439337294968      0.41544753043249
  H           3.95927276668773     -5.02324968943968     -2.63438454389850
  C           1.93867195975840     -5.39779543642983     -1.73974568454702
  H           2.19487407677525     -6.46679932629519     -1.73254051639229
  C           1.17986477384858     -4.16499900727840     -3.59626230643153
  O           0.47027933841423     -3.78346773360857     -4.51886142986904
  C           4.66177498208637     -1.27582135429413     -3.00018335542941
  H           5.56049358229372     -1.78034577566233     -3.38247533729008
  C           4.44176392092688     -0.39588173499909     -0.82918988944460
  O           4.36885954238212     -0.33799031702661      0.39094103485912
  C           2.90654697808872      3.38707998898971     -0.34155746307190
  O           2.94666958419643      2.97959383738938      0.81129747756925
  N           2.75291709240423      2.85516885452622     -3.62395247811686
  N           2.05903942817834      4.37070041841930     -0.82284475615775
  C           1.51025463685586      3.36396341437503     -3.94788974748247
  O           0.76325767139705      2.93904829249621     -4.82075226789487
  C          -0.90932104899446      5.69022027426554     -0.88461763409293
  H          -0.72314518389638      6.75787405660175     -1.06958895177900
  C          -2.13306329389066      4.43065979513601     -2.44859380562110
  O          -2.44553880746496      3.88507607301105     -3.49878003412476
  H           5.96717786724959      3.48843791658708      1.74170475991092
  H           6.65819107348296      3.57066070072246      3.37857258982437
  H           5.01914392854971      4.21349791920976      3.07056901399071
  H           6.29796907682633     -1.50027417331740      1.88789630489381
  H           5.60017369321369     -2.24257778470095      3.35364951207602
  H           7.10315356930271     -1.27981786590490      3.46062551275101
184
1_B_CB7_BA Coordinates from ORCA-job r2SCAN-3c/CPCM(water)
  C          -2.78752552565775     -3.61580395679497     -4.47712750309522
  N          -3.55579001545190     -2.71806016641295     -3.54646371015195
  H          -3.20565373030715     -2.89656987098816     -2.58761504295695
  C          -3.13230505624718     -1.26452698085859     -3.85673599136059
  H          -2.10165121407450     -1.37018471216098     -4.21534092892820
  C          -3.95578411541783     -0.62103454305174     -4.93475360612630
  C          -4.43355021043581      0.56747631049102     -4.55986836580627
  C          -3.99922107268370      0.88303845184775     -3.19077889921375
  C          -3.13105719497147     -0.27430110761683     -2.65925238073564
  H          -3.61512207153591     -0.69366182035789     -1.77122330118620
  C          -1.76237218840697      0.21163779892021     -2.23917728791862
  C          -1.22309138099926     -0.07541938713254     -0.96310611877258
  O          -1.76224240878874     -0.74204981037321     -0.05962148832295
  N           0.07581254734988      0.46120716985731     -0.70471496673944
  C           0.76061068139767      1.29974094092325     -1.55614598493762
  N           0.17234685629396      1.55536025869639     -2.77484507981641
  C          -1.07616943362205      1.02070789480401     -3.16546604431420
  O          -1.52288053590042      1.30362614931041     -4.30248350195930
  O          -4.27153253701471      1.90354565419573     -2.57745527747243
  C          -5.07748956360455     -3.09184003928673     -3.44893301577274
  C          -5.16679835021084     -4.50202656621825     -2.82462211774475
  C          -6.64212553785522     -4.89924239555465     -2.64054733296881
  H          -6.66909407685007     -5.89889713435844     -2.18785345765167
  C          -7.34368594523455     -3.89132490905935     -1.72411112559303
  C          -7.32648750916910     -4.92715449796905     -4.01238165182981
  C          -7.23952383818603     -3.53193721675686     -4.64010863152723
  H          -7.70993597992091     -3.53798332047670     -5.63165454618319
  C          -7.94632000986115     -2.51439849260916     -3.73454371441646
  C          -7.26387064741191     -2.49995497071542     -2.36082507891793
  H          -7.74931134655172     -1.76133839519026     -1.70992123695358
  C          -5.78881641479246     -2.09299405383620     -2.52448241024620
  C          -5.76306757084405     -3.11943576897248     -4.81972490929397
  H          -1.72687372473118     -3.49788605955692     -4.24692793821357
  H          -2.98305713837687     -3.32105398156389     -5.50900856615896
  H          -3.07595659954351     -4.65368788237620     -4.32638167214886
  H          -4.05146179462864     -1.05709610858953     -5.92345053065741
  H          -5.01186552750984      1.25514380085910     -5.16750637003921
  H          -4.65068076051249     -4.51680406881349     -1.85968374256250
  H          -4.69820339763085     -5.24774380700853     -3.47499498229789
  H          -6.86201847361554     -3.88151602666035     -0.73634569123304
  H          -8.39281948802217     -4.18109457364048     -1.57907329751540
  H          -8.37820089714512     -5.22428399327971     -3.90552233859521
  H          -6.83654117351729     -5.66523462959832     -4.66163885866389
  H          -9.00496028622118     -2.78470057596825     -3.62544581887188
  H          -7.90504924571813     -1.51382589050009     -4.18638334537506
  H          -5.30266431970721     -2.07714157228191     -1.54380771251678
  H          -5.75030497942999     -1.08566156094372     -2.94869562613507
  H          -5.74442560767402     -2.13338608336854     -5.29018408277470
  H          -5.26247633374403     -3.82889646210853     -5.48926708748349
  C           0.70552119532368      0.20187912953328      0.59056080998971
  C           0.89683338170331      2.42542098414341     -3.70326499133883
  O           1.84848956055800      1.79651707897970     -1.23245785819996
  N          -3.20957016398611     -3.30956947424396      1.52273875043022
  C          -4.40271424737923     -2.51986845505573      1.79006696201689
  H          -5.01708299676340     -3.06603779079115      2.51809721200332
  H          -4.95311971807479     -2.41934802391504      0.85001371872740
  N          -4.15563655815357     -1.18680887365733      2.30231529837417
  C          -3.86109846451434     -0.90217085119240      3.68659899102603
  H          -4.58029545110103     -1.41099038713801      4.34556693219621
  C          -3.93150954043989      0.64342342328460      3.75782580787347
  H          -4.86139698993869      1.02732861275974      4.20239470914814
  N          -2.79827218838055      0.99183246478746      4.57390067514452
  C          -2.62277509210195      2.27799838291670      5.21490850120178
  H          -3.61779865749220      2.65655434726725      5.48668127182996
  H          -2.02366604171976      2.13544513161520      6.11902186853880
  N          -1.94647391887157      3.25771214282371      4.39640197825381
  C          -2.60564031522456      3.98745853555178      3.33101052501534
  H          -3.54728495946861      4.42697187299383      3.69006734035392
  N          -2.83435426843384      3.22721325675570      2.11327928625925
  C          -4.01870083659789      2.40435855455819      1.92315088187214
  H          -4.84689925110665      2.86672326050169      2.48269982995595
  H          -4.26350719781465      2.38836267498100      0.85652029191648
  C          -2.08980076650313      3.71228232913756      1.05260562184649
  O          -2.15144059097176      3.32365312938181     -0.10650335684559
  N          -1.27845303119451      4.72880240191886      1.52082500282386
  C          -0.61210082973725      5.66120709442907      0.63046736226279
  H          -0.88878074284341      6.68373124308953      0.93081487529430
  H          -0.96242854769111      5.47292369939283     -0.38873060757205
  N           0.83552959273038      5.53253863450855      0.62305628629105
  C           1.67065024399278      6.17464732094612      1.64091775451722
  N           1.71028928756681      5.50965810009463      2.91934267588350
  C           0.70523494639734      5.66425280041901      3.94979629751056
  N          -0.43442686366316      4.78163926252835      3.81664340426112
  H           0.35700771686873      6.70578907794711      3.92698972291883
  H           1.17190229089046      5.45436533804493      4.91672576853397
  C           2.82700247753784      4.71264550595209      3.05728417524576
  O           3.09912491419823      4.00887965542697      4.02151228861642
  N           3.59772550811119      4.87359803809932      1.92179582333673
  C           4.97903048589426      4.44551268204794      1.87867663722694
  H           5.21397433886295      3.97770034125168      2.83949140551173
  N           5.24579528010600      3.48465316310682      0.82706416266065
  C           5.65362148595998      2.19716861543120      1.12094464408391
  O           5.54732925101478      1.63587586458923      2.20428449350715
  N           6.22716098390252      1.66725641411382     -0.01267561015806
  C           6.21710360589474      2.58402093306861     -1.12747926603049
  N           5.24184487926081      2.29832423450472     -2.17580448060786
  C           4.45233655137171      3.40597025267549     -2.44045325826749
  O           3.76011393754746      3.57890501684490     -3.43205184907080
  N           4.62368533547617      4.30248809346872     -1.40444142274086
  C           3.91441075870923      5.56432525771536     -1.31541721515650
  N           2.86884592534773      5.61019264442718     -0.30523339318766
  H           3.45335961430750      5.74929792589383     -2.29002952864675
  H           4.63333509656939      6.36261834021675     -1.08918798982296
  C           5.43878539221606      1.25049902622277     -3.16380092004902
  N           5.05434085584786     -0.07419272784225     -2.71021434213895
  C           3.85834935799928     -0.68495712287699     -3.02835544872024
  N           3.86963173120482     -1.95956609755171     -2.47753359417932
  C           2.92762595573373     -2.96978964102012     -2.92582656200105
  N           2.18817436800513     -3.60089591146919     -1.84261369234594
  C           0.80025154383389     -3.61775873563085     -1.85173451856954
  N           0.38071251037383     -4.64040424448584     -1.02870356691415
  C          -1.00950006397755     -4.97232953834403     -0.80266259367579
  N          -1.59360738879873     -4.33381851800084      0.36642673556511
  C          -1.50718111326436     -4.93424550321648      1.69846054731807
  H          -1.78234339470865     -5.99749866532748      1.65478065346672
  N          -0.24842317166149     -4.76091198059980      2.37817682719338
  C          -0.29500808835793     -3.76580246574485      3.32964199192726
  N          -1.58861032239881     -3.28100605184385      3.36741371121814
  C          -2.07236615766317     -2.51123464382794      4.49240800044179
  H          -2.92004290337743     -3.04272904368970      4.95365144717751
  H          -1.25785484465992     -2.42262085253719      5.21748241827880
  O           0.63508065908475     -3.39736455526083      4.03534167848290
  C           0.94572696073114     -5.51812728323502      2.08005038125431
  H           0.64434900389075     -6.54677313750454      1.83653166400743
  H           1.57874765555287     -5.52445870197199      2.97228944120608
  N           1.73493752179976     -4.97505914982897      0.98818513486401
  C           3.04964951083536     -4.58899279151866      1.17988258970116
  O           3.59917734277408     -4.40800132374251      2.25840197855974
  N           3.63796745168077     -4.47457031661381     -0.06090205457780
  C           5.03526792464475     -4.14990812172455     -0.25153421477846
  H           5.54817806111404     -4.32266512505989      0.69892884074926
  N           5.29054904807515     -2.78270720965423     -0.65382487803472
  C           5.78393625041858     -1.81863850303369      0.19948194913747
  O           5.97534219000068     -1.94576431423112      1.40182045149785
  N           6.04759525220573     -0.68841483727867     -0.55174695792767
  H           5.44483687443844     -4.81873483103808     -1.02014922700367
  H          -1.08295532350734     -6.06383906161806     -0.69698508981852
  H          -1.58480028489565     -4.65488549585275     -1.67686448788198
  C           1.47985003820031     -5.33497990195193     -0.40441255215740
  H           1.35843840098081     -6.42289565802174     -0.50486329190502
  O           0.07303501004628     -2.87366324026844     -2.49844886439944
  C           2.72482176005415     -4.76879867246963     -1.13886637555499
  H           3.18006811547813     -5.47042634415278     -1.85232210453295
  H           2.20523857041026     -2.48030105778699     -3.58580668431149
  H           3.46928309861435     -3.74797382573317     -3.48761020067411
  C           5.21004710413220     -2.32165662353873     -2.01894108745416
  H           5.66624411835820     -3.05329654126046     -2.70162703297395
  O           2.95623819282969     -0.20178960224018     -3.69786350902330
  C           5.94015092625297     -0.95291310109904     -1.98257779936337
  H           6.93698650784827     -0.96613790830138     -2.44672937445682
  H           4.82720931131435      1.50609120543262     -4.03454553554231
  H           6.49777632720463      1.21228431403941     -3.45745186161437
  H           7.22494129130590      2.67503000265418     -1.55772006318262
  C           6.88076255426263      0.38000273374352     -0.03438591721225
  H           7.15648241304838      0.11623098232825      0.99094541082732
  H           7.78845536775089      0.46655399216445     -0.64921069661406
  C           5.67887782991461      3.90290524516978     -0.49907324643431
  H           6.43790348321624      4.69511808678171     -0.41937993139397
  H           5.62673620372457      5.32275959338339      1.72670169763971
  H           1.39196007739101      7.23144228024555      1.76039894805340
  C           3.09871222708608      5.95606634554668      1.07840335285093
  H           3.75010760997120      6.83855458215283      1.15416940550020
  C           1.53174203862272      5.39307164772015     -0.56799573208592
  O           1.04272003040971      5.14755626569684     -1.66241490361561
  C          -1.53899245669522      5.04310304751135      2.91434248362806
  H          -1.87981710879272      6.08357395077786      3.01578930404938
  C          -0.70615132690279      3.76854968989472      4.71070099039589
  O           0.01119879390565      3.40559603793415      5.63462007594238
  C          -1.94508594398701     -0.07211652683944      4.76491809777338
  O          -0.90143969950423     -0.05394494490546      5.40435022804718
  N          -3.84084196577834      1.02529335469552      2.34598397499531
  N          -2.49221633768397     -1.17327736210409      4.12570484883120
  C          -4.23602393110099     -0.03612726735813      1.53879282437189
  O          -4.62954120470043      0.03938515210823      0.38522875883079
  C          -2.48826486526104     -4.06114462130538      2.52925570530253
  H          -3.18760866437044     -4.64166958637538      3.14779406061124
  C          -2.70933238053576     -3.52751025092786      0.26319532718017
  O          -3.20669874982753     -3.11650399557319     -0.77886119120839
  H           0.23932398542330      2.62237937215027     -4.54874043757815
  H           1.81180079604782      1.93539326422725     -4.04165045923711
  H           1.16658381981942      3.35597461955565     -3.20493155094068
  H           0.68780669698325      1.09801274893521      1.22405032984349
  H           1.74708059807975     -0.09762242352959      0.44517741582655
  H           0.14992570002052     -0.59677202718080      1.08055602287789
202
1_B_CB8_Ad Coordinates from ORCA-job r2SCAN-3c/CPCM(water)
  C          -2.99732400135346     -0.93261575519560      2.15326244497087
  N          -2.01684720374152      0.07403324723785      1.59744901680209
  H          -2.61560892505838      0.72515976747863      1.06089196481198
  C          -1.42200684971531      0.81440522720478      2.81219112570794
  H          -1.51562772567444      0.09973400554339      3.63965555965234
  C           0.01545312873288      1.26557586983599      2.82960013804167
  C           0.16308068342366      2.42561631819070      3.48385872814782
  C          -1.14462536557500      2.96126089656807      3.85408488373669
  C          -2.21521386709697      2.09531979951725      3.17452794802212
  H          -2.41014195045150      2.64511631755221      2.24073207718221
  C          -3.48889408188114      1.95919356694486      3.94077376598764
  C          -4.59354972999757      2.76382695908476      3.58505276159620
  O          -4.61271208948820      3.59839232833623      2.65586812513399
  N          -5.76459443665050      2.60095356808421      4.37800714816788
  C          -5.84405260759430      1.79634795016798      5.49535337667796
  N          -4.70184948730177      1.09731769639389      5.83499167876280
  C          -3.48320760444980      1.19710579511320      5.12511384324815
  O          -2.48335719287807      0.59611117224726      5.58451822055864
  O          -1.36890973047539      3.92285013079410      4.57402945976602
  C          -1.04768296225332     -0.52122442479119      0.54082869888352
  C          -0.31304582779894      0.64517302867716     -0.14038996684614
  C           0.65100544277331      0.08928577081398     -1.20139880035850
  H           1.20060902036833      0.93085315204404     -1.64268635302647
  C           1.63645624883376     -0.88606332651781     -0.53668586267458
  C          -0.15994467592053     -0.63441452189698     -2.28292897140598
  C          -0.93195378329310     -1.78711933187791     -1.63286069463459
  H          -1.54918468385517     -2.29898703325392     -2.38243564983835
  C           0.05621983160513     -2.78069818133768     -1.00707648742306
  C           0.86580183164016     -2.06321469875303      0.07892805644625
  H           1.56831914701160     -2.76369946329068      0.54912094019926
  C          -0.09385635747472     -1.54527300608109      1.16734318176840
  C          -1.87435956374126     -1.24334676347367     -0.54036567844082
  H          -3.59266961402240     -0.41444543028316      2.90846351898137
  H          -2.44808288527319     -1.75430785979977      2.61416950145210
  H          -3.66041712716174     -1.29349232046471      1.36769080423091
  H           0.84951909144410      0.65473761177694      2.51176828641085
  H           1.10577477940945      2.89341622452807      3.74246537151523
  H           0.24808377080614      1.25517844707433      0.57242585150163
  H          -1.05326813648008      1.30287758038874     -0.61676925688358
  H           2.21200084137810     -0.36609036154539      0.24344499692177
  H           2.35213685885479     -1.25795840647483     -1.28191008291891
  H           0.50718100513567     -1.02229098200988     -3.06395021534069
  H          -0.85883300871365      0.06809349190707     -2.76053025473883
  H           0.72635045167839     -3.18149343685230     -1.77962246980195
  H          -0.48705623025606     -3.63227673813018     -0.57401149275098
  H           0.48815415847044     -1.13370420434323      1.99372625761632
  H          -0.66668064730359     -2.38865541931824      1.56883912384923
  H          -2.42478229507870     -2.08652181560105     -0.10949025633311
  H          -2.59888769742299     -0.54973951032168     -0.98819883442672
  C          -6.96864750992833      3.36649691823426      4.04517114233360
  C          -4.72022356060558      0.25535818673901      7.03324941568671
  O          -6.88647382699215      1.72375489612777      6.15737091321537
  H          -4.13711689649715      0.71444856225862      7.83903901595519
  H          -4.28322685635038     -0.71815831584927      6.80039608656543
  H          -5.75355106743083      0.13622568232910      7.35441973335658
  H          -7.82060378752223      2.69256531592621      3.92098561368627
  H          -6.77469698964299      3.89962317521069      3.11601294210919
  H          -7.20388447833483      4.08303033965324      4.83916804223973
  C          -2.06589201863579     -6.52872344212399     -1.65242623253810
  N          -0.85209115738911     -6.21532002474559     -2.37226176904084
  C          -1.04540408379737     -5.28443282830487     -3.36725185853561
  O          -0.18798226662674     -4.84879330681211     -4.12607406705623
  N          -2.38605277006567     -4.95283560930174     -3.38090227020670
  C          -2.99377217421207     -4.30100085238157     -4.52443769287215
  N          -3.49411156990814     -2.97345013255095     -4.24290763549054
  C          -2.94523514445623     -1.84183851514436     -4.80582527616606
  O          -1.90479492198545     -1.78625493239929     -5.44969190738604
  N          -3.78745772325825     -0.78159552736369     -4.53404787877011
  C          -4.96694347729303     -1.19130957191911     -3.79803808518824
  N          -5.00467722918056     -0.74088330695204     -2.41513289694791
  C          -5.06415517507279     -1.79045651010311     -1.52346547951806
  N          -4.89647701927224     -2.95842364969161     -2.23182550409174
  C          -4.80301079766703     -2.73358636254342     -3.66124365316947
  H          -5.57190861021634     -3.31444844136677     -4.19026257569844
  C          -5.06942242235673     -4.26797052055789     -1.63460053371137
  N          -3.83797476686729     -4.99399714032781     -1.41169404136121
  C          -3.24422271690550     -5.12077354514731     -0.17549585446278
  N          -2.15492349020731     -5.95924349929473     -0.31368095496109
  C          -1.53050748366582     -6.58660968496349      0.83632080839617
  N          -0.14933912548084     -6.21266133383661      1.04105479243401
  C           0.95573228175479     -6.82428777082739      0.33995917805350
  N           1.16566042673105     -6.34434851871649     -1.02022617985375
  C           2.42652353312615     -5.80621558641603     -1.19010418790172
  O           2.92580699163511     -5.45416964185464     -2.25165342367748
  N           3.03675974739135     -5.76066232678005      0.04472431996659
  C           4.44259878781566     -5.47258365990399      0.21298381188320
  N           4.71402059857454     -4.19079114854463      0.83213808132208
  C           4.64960381369974     -4.00539596310138      2.26986306011025
  N           3.32442264556476     -3.71872069228155      2.78693177797340
  C           2.39000120546698     -4.77238202883083      3.12908089629304
  N           1.64130415561024     -5.28821965459649      1.99852105588611
  C           2.20232804480484     -6.29065146273808      1.09978452359536
  H           2.74073381027249     -7.06143627140401      1.67005416685851
  C           0.25879707468669     -5.31872026861033      2.00494676953171
  O          -0.47369085540332     -4.68394369197806      2.75434829716711
  H           2.95157065036702     -5.59842312178190      3.59228922794396
  H           1.67136719014655     -4.36715631494062      3.84720553986829
  C           3.23158199309461     -2.44722408459932      3.31821754293237
  N           4.43393869984036     -1.80138522928979      3.09509886952140
  C           5.42558689973966     -2.67897057746372      2.49869167659274
  N           5.84740299982409     -2.29817812218647      1.16480455982763
  C           5.47422237964957     -3.22125844059543      0.20926606949329
  O           5.77677058219815     -3.19436447757559     -0.97716711322452
  C           6.89835218761021     -1.32701633875950      0.93805228201138
  N           6.47633924211100      0.04902563019997      1.06896315701628
  C           6.34943833210850      0.73338426466504      2.33336809494646
  N           5.06663853933335      0.54281446856136      3.01150266122781
  C           4.81800929390349     -0.62200835052549      3.84266917567590
  H           5.72660835238119     -0.85316149206564      4.42131617564277
  H           4.00196234299476     -0.37248264010933      4.52662165671304
  C           4.47617354981878      1.75773222176590      3.32200220585763
  N           5.19898265337895      2.75229882632200      2.69995323598725
  C           6.30054776467068      2.22968805670655      1.92774067693897
  N           6.06661375525596      2.16125453468055      0.48807351193794
  C           6.28279704364080      0.88850722921455     -0.00653264780362
  O           6.31637694959899      0.56611759485053     -1.18765166760261
  C           6.18327254560798      3.33191148243569     -0.35713392018478
  N           4.98391692264941      4.14646786677358     -0.38225112513497
  C           4.76483175739820      5.22301336473200      0.57792372586966
  C           3.61879234120212      6.04825106184227     -0.07337270613840
  N           3.51180522557452      5.48117683976862     -1.39711718298648
  C           4.29497759656206      4.36172724142868     -1.56274450630785
  O           4.38879029798862      3.69232264342616     -2.58414306516682
  C           2.70208320342210      6.04330230986736     -2.45278407496451
  N           1.30415615097610      5.64760694362585     -2.40580503813201
  C           0.32508047632444      6.39625749810584     -1.61717958869452
  C          -1.02459743713214      5.83636467819999     -2.13516556213016
  N          -0.65725403142220      5.13933738747297     -3.34426071988799
  C           0.70832940260355      5.02418723846232     -3.48994329093007
  O           1.28875187051507      4.48123331333432     -4.42118382571212
  C          -1.59964939413987      4.78600497683885     -4.38396276501907
  N          -2.37866411359896      3.59708724255277     -4.11324122333090
  C          -3.49597863664212      3.58017333278626     -3.20058277157234
  C          -4.23490554922538      2.26323428757508     -3.55744611895849
  N          -3.30074092264715      1.59492545755985     -4.45179370145320
  C          -2.26817879674461      2.43017154587289     -4.83893059225841
  O          -1.41882052652908      2.18348300827216     -5.68554879940973
  C          -3.71334259349212      0.46645807256373     -5.26410580613628
  H          -2.97953950967685      0.35048507831996     -6.06673701506612
  H          -4.70413825097617      0.67536301968718     -5.69630335513437
  H          -5.20795747680014      2.41387702069783     -4.04634091099025
  N          -4.40330810182006      1.60887453306449     -2.27812857284304
  C          -5.41189362474394      0.59556989739852     -2.04125141346442
  H          -6.31141255587094      0.87747491233618     -2.60842262945874
  H          -5.64160267632803      0.58139846807097     -0.97196867357350
  C          -3.73268875311976      2.25916806556364     -1.27120950173141
  N          -3.13032464074838      3.38459905688191     -1.79891697594960
  C          -2.82844617391794      4.51433060231466     -0.93758265624354
  N          -1.45610726776196      4.96837593963460     -1.03817657856129
  C          -0.72071532510505      5.21075097640813      0.11254416394820
  N           0.29482538596666      6.08122088462207     -0.21020549770254
  C           1.26275893328446      6.56983092607359      0.74687568467973
  N           2.48517506449234      5.78902307906473      0.80854747654061
  C           2.88019833932817      5.17432486210441      1.98223157576645
  N           4.20184548219971      4.81262583953597      1.84578292574857
  C           4.95662994917885      4.16758171974631      2.89957644807529
  H           5.92956845017408      4.66782093892273      2.99269767234053
  H           4.39058641460721      4.28707642394498      3.82781316635449
  O           2.18453327314185      5.00628484262012      2.97561057592563
  H           1.50615373330670      7.60803568696593      0.48114553085565
  H           0.80473754100096      6.54308139545516      1.73994220258711
  O          -0.95218388557194      4.74771618054556      1.22274931492705
  H          -3.50842353584429      5.34408058215744     -1.19200833142323
  H          -3.00378140028063      4.19664770673257      0.09476139724578
  O          -3.68962993022397      1.91792135833260     -0.09038916102470
  H          -4.11075992401519      4.48396470393173     -3.31649791306677
  H          -1.03647015841738      4.61308310207955     -5.30537122343401
  H          -2.28952046101703      5.62998231408632     -4.52490865657943
  H          -1.77941742473773      6.60883456030932     -2.34131539007576
  H           0.45207163709459      7.47711280807197     -1.77003156469878
  H           3.10979184290043      5.70631308370100     -3.41035053090480
  H           2.76981863543334      7.13886828790997     -2.38878090460608
  H           3.82177423400613      7.12700265802824     -0.12950157596568
  H           5.69133790120542      5.79425984763751      0.73210197930925
  H           6.38273034914162      2.98844578143292     -1.37656320301567
  H           7.02425109708169      3.94959717541037     -0.00499702144201
  H           7.22487155805745      2.78366274635985      2.14541274619777
  O           3.49928869280505      1.91678377526548      4.04302058921877
  H           7.18377730087045      0.47583270758304      3.00141996731236
  H           7.27207808726216     -1.47254391580373     -0.07941518992283
  H           7.70949656041973     -1.50573739843747      1.65878378200736
  H           6.29566318752196     -2.78241970748759      3.16358012886085
  O           2.26188886127769     -1.97890697457225      3.90150167280338
  H           5.08666982805207     -4.87025741737839      2.79017705460067
  H           4.90867356528532     -5.47016982622165     -0.77645654615639
  H           4.88842408553509     -6.26674006277484      0.83032204807435
  C           0.41278183882132     -6.87308012575311     -2.14308289023200
  H           1.02409359938182     -6.74964855036888     -3.04168352762264
  H           0.22003258277102     -7.94188605877505     -1.97128529328853
  H           0.86139994747887     -7.91955178489019      0.35054174815978
  H          -1.57784539384067     -7.67859986806761      0.71535016174011
  H          -2.09538071998801     -6.28993670323791      1.72488902580764
  O          -3.63058591524036     -4.60932118860145      0.86901298191629
  C          -3.15916305428520     -5.75146660169582     -2.44048631221335
  H          -3.86901224793928     -6.39753561951416     -2.97615121882683
  H          -5.71195815129942     -4.86834319048059     -2.29294812815394
  H          -5.55907000887342     -4.13134339152265     -0.66612500551744
  O          -5.25331490647306     -1.69697990821711     -0.31643959766640
  H          -5.87953683617540     -0.88585684203793     -4.32995113789027
  H          -2.23427049755062     -4.21377694961882     -5.30700460437587
  H          -3.82638265827327     -4.92328580781894     -4.88479463597761
  H          -2.22661684675658     -7.61559461989366     -1.61816440966493
202
1_B_CB8_BA Coordinates from ORCA-job r2SCAN-3c/CPCM(water)
  C          -1.89538550139099     -1.10664811909934      1.45961266102229
  N          -0.77184253553816     -1.31929206982777      2.43919512666847
  H          -0.49630335772121     -2.30839336185484      2.33222085179382
  C           0.39527890387836     -0.44489201671988      1.96837755506779
  H          -0.03215019970457      0.55430096556553      1.81657659816336
  C           1.58259767850682     -0.32719535252111      2.88899682783603
  C           2.74403653701229     -0.54538929143948      2.26408079498391
  C           2.50377111309695     -0.86528330068986      0.85730135041611
  C           0.99103604406120     -0.98183436034004      0.63847528300242
  H           0.78660799707372     -2.06083500630620      0.55296226614489
  C           0.55366386116098     -0.33338984101771     -0.63630953600603
  C           0.72113610318419      1.05680191147736     -0.76581707171370
  O           1.20545868347247      1.79978923315240      0.12074902168607
  N           0.27981281268777      1.63952326381916     -1.97548335684840
  C          -0.08247446004522      0.91210341573426     -3.09084562882432
  N          -0.09276685116741     -0.46228276613565     -2.94639953866789
  C           0.15210240458562     -1.13434526898535     -1.72360939441733
  O           0.01891162455537     -2.38055943508850     -1.70086643806900
  O           3.34284320808250     -0.96295869274281     -0.02391502168745
  C          -1.21350230255805     -1.18237938687483      3.92898415190758
  C          -0.23916559168686     -1.99626214880375      4.79668312480230
  C          -0.65962750603906     -1.88305990669823      6.27287856360503
  H           0.07200782740404     -2.42816400943823      6.88251010536830
  C          -0.68402346810543     -0.40418322275449      6.68729454392523
  C          -2.05251039884303     -2.49674294011476      6.44938694253844
  C          -3.04403200325933     -1.73213531719427      5.56689164967419
  H          -4.04274699076323     -2.18047103635074      5.64718903060225
  C          -3.09484322511801     -0.26089405459446      5.99847775620494
  C          -1.70330681930221      0.35876701014765      5.82791425964856
  H          -1.72510015992829      1.41440701036783      6.12748016766669
  C          -1.27951134396214      0.28775507004426      4.34841109632802
  C          -2.60832837663866     -1.80731867861932      4.09277571890785
  H          -1.47184016518199     -1.11498512169772      0.45459585597857
  H          -2.35819729084119     -0.13560084593297      1.65015238633260
  H          -2.62506424779760     -1.90848530361365      1.55325669766129
  H           1.51287632171925      0.02900298989230      3.90833459796313
  H           3.73554603758007     -0.43516685228936      2.68552257334371
  H           0.79370341535971     -1.65800467125548      4.69210049381519
  H          -0.27124586719028     -3.04771774699751      4.47874683198640
  H           0.31442188530607      0.03799018965302      6.56609465402328
  H          -0.95531953748656     -0.32146288002161      7.74795107454734
  H          -2.36129789834620     -2.43693162583348      7.50145962380886
  H          -2.03368457514818     -3.55797474247861      6.16720750339638
  H          -3.41248637647863     -0.18769712931410      7.04699901090093
  H          -3.82731527098428      0.28606828758521      5.38912058451096
  H          -0.31678487110109      0.79271484571424      4.23655310943034
  H          -2.00618349385133      0.82487999375610      3.72812314216876
  H          -3.34783695275713     -1.27254312915691      3.49151971425278
  H          -2.59213591864682     -2.85040394245581      3.75481101533910
  C           0.28634810731757      3.09832684771726     -2.08372634788024
  C          -0.38554858515080     -1.28634521689288     -4.12256666110509
  O          -0.37491230783150      1.46650153176294     -4.15757796633828
  H          -1.38838596788090     -1.71856820757732     -4.05623111824390
  H           0.34045832101766     -2.10028141915420     -4.18223191474670
  H          -0.31755199549807     -0.65639583272012     -5.00817271604846
  H          -0.50103793190156      3.41138366374123     -2.76833112690163
  H           1.25000430566681      3.46950329762695     -2.44851230378342
  H           0.10088653362872      3.51362148070942     -1.09203512906947
  C           1.91400285348528      6.03938465250447      1.06067120104359
  N           2.15838107773285      4.89204918743815      1.90750262627641
  C           0.99857616105775      4.37986089467673      2.44952561353865
  O           0.92552967938863      3.45358929970818      3.24733009512541
  N          -0.06797221336258      5.11411991641418      1.95675019267494
  C          -1.34166391111244      5.12318949352069      2.65152943491906
  N          -2.45320878533340      4.68929009772100      1.82677077130009
  C          -3.32900371683938      3.71655611153372      2.27840388281593
  O          -3.12700597243206      2.92653880250728      3.19276025815578
  N          -4.48244728561860      3.80834200055285      1.53190718437379
  C          -4.38926171798779      4.81416152161115      0.50466212396876
  N          -4.04243340755405      4.31542715099719     -0.82918382134931
  C          -2.98399848242152      5.03518015973299     -1.36628598895709
  N          -2.44488839227178      5.80527599706177     -0.35770826967363
  C          -3.12019949368314      5.60803128389907      0.90026429057918
  H          -3.32631651748925      6.57140365752125      1.38849332577273
  C          -1.39221586946217      6.77907498936340     -0.56225669522485
  N          -0.07126006462621      6.33230749794760     -0.17389885543320
  C           0.94187389300435      6.10638529392601     -1.08043161638272
  N           2.08536617276209      5.80125255832770     -0.36668775535735
  C           3.39426666314701      5.80262317396934     -0.99307212850480
  N           4.14273339162934      4.58261082943097     -0.78864741514848
  C           4.95861112829745      4.33230497893688      0.37400841439590
  N           4.25479518356482      3.73424873668670      1.50834384054200
  C           4.91590779755576      2.60435265857966      1.96671052369731
  O           4.69854373526759      2.01853337742754      3.01937641430817
  N           5.87687372443721      2.27315105704085      1.03553396885130
  C           6.85638200380002      1.22043991958192      1.22422419792974
  N           6.57051645677556     -0.00576172240787      0.51372826848604
  C           6.83112920205788     -0.19383981389121     -0.89858560991891
  N           5.84799655241500      0.40470475884719     -1.78825270158781
  C           5.91121275534032      1.79048957313112     -2.19888204838087
  N           5.23567042898953      2.70134746591904     -1.29159794108704
  C           5.89481204198719      3.18623822656170     -0.08035752270610
  H           6.92266052348513      3.50885999274420     -0.30156140137350
  C           4.30767461394471      3.61618593030399     -1.75912247726532
  O           3.74546381139737      3.58534464297922     -2.84675414504572
  H           6.96961394607047      2.08330946065250     -2.28431220061454
  H           5.42784453487574      1.88027407410589     -3.17611977871347
  C           5.17451667608694     -0.54056773197243     -2.53476245142388
  N           5.61798208639033     -1.78510982244231     -2.14939661646557
  C           6.62134213013579     -1.72550215155931     -1.10498067143645
  N           6.19491420750295     -2.17707031539914      0.20968386085473
  C           6.20708308104518     -1.17265830571220      1.14764258178573
  O           5.98623281835354     -1.29893146135112      2.34777324680140
  C           5.97214472437890     -3.56132346633595      0.55959801661229
  N           4.73025798368736     -4.13047352977518      0.07025392922861
  C           4.59524225030463     -4.73529937763986     -1.22833778093411
  N           4.28644591214014     -3.80689629802609     -2.31616419282058
  C           5.32007866495720     -2.97746811704184     -2.90861571011076
  H           6.24687294723434     -3.56343931603269     -3.00470495715351
  H           4.97153856128630     -2.67880799165018     -3.90155180201774
  C           3.19845052363352     -4.24142071922005     -3.05223442309051
  N           2.63429289114967     -5.30109323841219     -2.37291525625494
  C           3.28644053934454     -5.54694377256538     -1.11363716691487
  N           2.63970953913401     -4.93338978393337      0.05366230560340
  C           3.57279231646022     -4.22887422425405      0.81086940421035
  O           3.39732783956250     -3.79208121118971      1.94114971128437
  C           1.53809639283182     -5.60903445158462      0.72056970998006
  N           0.25111362565820     -5.41931389784750      0.07786865886305
  C          -0.18027832650084     -6.25144422036983     -1.04074169187940
  C          -1.71818524735134     -6.03007676675938     -1.07826016284292
  N          -1.97645223307728     -5.20944953451242      0.08884667685745
  C          -0.81845644954227     -4.87545462723746      0.75630707697053
  O          -0.75212619805487     -4.22776787425280      1.80086237029417
  C          -3.29205507665616     -5.12078446811081      0.68870582066228
  N          -4.13541609210048     -4.09226498808134      0.10159319424737
  C          -4.84272279710833     -4.29986023506827     -1.16864703632715
  C          -5.77934880657540     -3.06777837974127     -1.22073252487560
  N          -5.82762661765305     -2.63539205116085      0.15316132408930
  C          -4.86343840703224     -3.24607262599253      0.92230804759653
  O          -4.69001068772387     -3.08354652828311      2.12288057225519
  C          -6.74521409994586     -1.64127089949223      0.67104140299963
  N          -6.34041044330219     -0.26785908308430      0.44997311055286
  C          -6.57139684464755      0.43606032344210     -0.79329200181703
  C          -6.29780732765027      1.92105604258897     -0.42632118758636
  N          -5.76552675335800      1.83406806744606      0.92640774376951
  C          -5.89296250848516      0.56352289588277      1.45535265778413
  O          -5.66505018890884      0.24145288735390      2.61548743288453
  C          -5.65660488542789      3.00288254965450      1.77877737228194
  H          -5.62067335160341      2.65299125752213      2.81449836677709
  H          -6.54110227980131      3.63994182439398      1.63538377160213
  H          -7.19370452100436      2.55815485133965     -0.44875636866548
  N          -5.34388306499796      2.34864097774322     -1.42590026729670
  C          -5.05541369911715      3.73896428170758     -1.69960307466042
  H          -5.99096135786838      4.30953403674843     -1.59702489643640
  H          -4.68937229987067      3.81811626843682     -2.72726676196768
  C          -4.94307513077213      1.31778818145975     -2.24981527360092
  N          -5.59578607159439      0.16850970470191     -1.84062313210005
  C          -5.70169289015907     -0.99392319512419     -2.69773599902839
  N          -5.06680476157569     -2.18033894772158     -2.14773948154960
  C          -4.16297893002995     -2.90169794676023     -2.91331290760798
  N          -4.04062758655140     -4.15442010055742     -2.35419362236525
  C          -3.24727065395596     -5.21637078959563     -2.93327283807076
  N          -1.92945831862925     -5.35670065226204     -2.34786266778690
  C          -0.77984774959853     -5.30991474872599     -3.11169821916012
  N           0.25372905513643     -5.80224680393346     -2.34467110688754
  C           1.55665902486790     -6.11158364172438     -2.89235067134840
  H           1.79069458539514     -7.16431953876182     -2.68023333680568
  H           1.50543382598966     -5.95750913862786     -3.97391962799146
  O          -0.70005311295937     -4.93214762990603     -4.27350039846332
  H          -3.80276985099295     -6.15696609679307     -2.81007987816966
  H          -3.11312160184646     -5.00532256026407     -3.99809084081036
  O          -3.59390794698088     -2.50775301431561     -3.92330995393883
  H          -6.76793549234527     -1.20329691232907     -2.87948929865266
  H          -5.20740304933819     -0.76372104801545     -3.64606242149183
  O          -4.16347235922741      1.40857308412781     -3.19024918439013
  H          -7.59095248315425      0.24741047205242     -1.15901003505843
  H          -6.83043041482000     -1.79389558707206      1.75066944267263
  H          -7.72284415618440     -1.79993056077422      0.19738319283885
  H          -6.78924360550541     -3.28706669865664     -1.59567419079480
  H          -5.36949211434859     -5.26478470716317     -1.16688217826565
  H          -3.17497804038349     -4.87741745068683      1.74907828401638
  H          -3.77911112154443     -6.10325999245596      0.58891187156147
  H          -2.30312751269930     -6.95990352156381     -1.03019236854262
  H           0.11608156286017     -7.29692953205949     -0.87263389297999
  H           1.47087818041642     -5.20956409478675      1.73650943805239
  H           1.74827472782700     -6.69020293698694      0.76336499934091
  H           3.43844490672730     -6.62384291649034     -0.95255780983037
  O           2.81443781172394     -3.78485214039375     -4.12210915882360
  H           5.47985950242201     -5.34059565366555     -1.47272286934797
  H           5.97049177957244     -3.62265178881011      1.65185693046601
  H           6.79283215542417     -4.17212463140329      0.15876554976586
  H           7.52785256926195     -2.26277641091124     -1.41775011260497
  O           4.35320451098166     -0.31020015115120     -3.41599424232269
  H           7.84209702812576      0.15533745843462     -1.15316271699778
  H           6.89576766820039      0.98151489644773      2.29097128707233
  H           7.83199748583417      1.60391245330554      0.89433671854697
  C           3.47078461295515      4.55386901332067      2.41508837387598
  H           3.34564686766490      3.98990091759946      3.34346209392789
  H           4.01023146473740      5.49073756021333      2.62319735324761
  H           5.48736297915318      5.24558794165151      0.68313214664975
  H           3.98992384974514      6.63861437074718     -0.59729429267901
  H           3.24160337117782      5.93809621010585     -2.06778169254486
  O           0.84858821386466      6.18207410192863     -2.29880472364229
  C           0.38353632021728      6.27535302047391      1.19753102336315
  H           0.12416379114408      7.20251277786047      1.72916915881836
  H          -1.64763434451004      7.67930922989055      0.01306386046578
  H          -1.35551848756046      7.02238843229049     -1.62801607589254
  O          -2.60574340542761      5.00488268554262     -2.53025782734484
  H          -5.30565915660754      5.42030766255493      0.46614435123255
  H          -1.27100252963969      4.43625125135599      3.49994867530926
  H          -1.53675177928968      6.14366509828500      3.01907349701068
  H           2.52502575461332      6.89431861361467      1.38532083438467
57
2_A Coordinates from ORCA-job r2SCAN-3c/CPCM(water)
  C          -0.16043244355171      2.56489026733423     -3.63976459920069
  N          -0.16616683128957      3.77195222184897     -2.80183259197235
  C          -0.11260024904903      3.62851064747165     -1.48740387556412
  C          -0.04828690230439      2.41222323151802     -0.79965292380784
  C           0.01190454074877      2.41514676944078      0.58442302637453
  C           0.07483486547216      1.25589055715637      1.38258541625593
  O           0.03719559600870      0.06504310842053      0.72956733639129
  C           0.14726970206527      1.41457666025354      2.76034703557038
  C           0.19808703604009      0.49718560855283      3.83616851917833
  C           0.36279135711617     -0.92168062288015      3.70707176575865
  O           0.31168237236577     -1.67559274027779      4.83798586122716
  C          -0.33486125699021     -1.10892284902363      5.99916389628878
  C          -1.84029703766294     -1.08164070912055      5.79694218853756
  C           0.09551451304077     -1.94887896115856      7.17744001693818
  O           0.16795499688773      0.21615002723982      6.23107938579038
  C           0.21503781295242      1.08074248717132      5.16646973670688
  O           0.32321181829295      2.27139402036398      5.42496746131393
  O           0.62168609292122     -1.54366214072834      2.66556696000588
  C          -0.22504428030959      5.10525303190695     -3.47794801608319
  C          -0.23083337361040      6.25899616602418     -2.46486806761424
  C          -0.29090857631440      7.60661456092144     -3.20523304316956
  H          -0.29381301706740      8.40704462716280     -2.45417738624198
  C          -1.57141732163203      7.67747413138176     -4.04569487376209
  C           0.93588202393425      7.75130166204359     -4.11386551782422
  C           0.94266823227874      6.60515963072345     -5.13273309609245
  H           1.82235152538778      6.68847022815697     -5.78424430952336
  C          -0.33789175226047      6.65723376040235     -5.97916195771566
  C          -1.56544118137320      6.53128159611199     -5.06429749770437
  H          -2.48225579637041      6.56193796120777     -5.66749316158511
  C          -1.51453270011468      5.18616118825023     -4.32172204380679
  C           1.01036397557923      5.26048316783928     -4.39018667032371
  H           0.75355828581339      1.98835436313370     -3.46130389079895
  H          -1.02875712032516      1.94015296269481     -3.40404044745241
  H          -0.20157087404584      2.83497234384798     -4.69194788239766
  H          -0.11905605714644      4.53847376110191     -0.89754109373603
  H          -0.04176797272097      1.46576194652410     -1.32836611178239
  H           0.00587667527865      3.36828971067280      1.10864406623675
  H           0.26751983365425     -0.64623730316780      1.39049362303603
  H           0.13765707012723      2.45220669600023      3.08178396567416
  H          -2.20271660062680     -2.10080966797272      5.63873582918819
  H          -2.31566879093138     -0.67089438678864      6.69158479886233
  H          -2.11468211063527     -0.46773883472167      4.93431731872549
  H          -0.24237341516169     -2.97839306343390      7.03581314835705
  H           1.18444745330579     -1.93288529393492      7.27162191303677
  H          -0.35380087303267     -1.55068806874472      8.09046826285324
  H          -1.10026859320800      6.17711976072437     -1.79905933562723
  H           0.67853906231465      6.23080239903782     -1.84972741548437
  H          -2.45381447346418      7.59973130706026     -3.39629645059406
  H          -1.62507004127218      8.64355061522296     -4.56482723077248
  H           0.90457305454150      8.71815592766082     -4.63348627524946
  H           1.85528544543062      7.72744728949499     -3.51327926925089
  H          -0.38142261309791      7.60468932826632     -6.53224077529483
  H          -0.33412698941610      5.84269495048267     -6.71615505435137
  H          -2.38303352216263      5.07823237641471     -3.65826557079831
  H          -1.54684486749117      4.37114947390677     -5.05323509309711
  H           1.05153557511966      4.44645759034973     -5.12258932271064
  H           1.91755871796106      5.20501452045157     -3.77370068091795
183
2_A_CB7_Ad Coordinates from ORCA-job r2SCAN-3c/CPCM(water)
  C           2.76669445441900     -1.29441048304648     -0.74206541871130
  N           1.54772492886535     -0.53632113456864     -1.05068236250827
  C           1.36815865411087     -0.09383281498933     -2.28137602293781
  C           2.25843582294919     -0.28430045626173     -3.34789987881306
  C           1.92434902546412      0.19479084069746     -4.60088244121487
  C           2.72101499116149      0.03591358517223     -5.75525931542395
  O           3.88197661362477     -0.65557585340383     -5.60184506948634
  C           2.25128163818542      0.55700283629756     -6.95072007799767
  C           2.75602064052161      0.53669644098168     -8.27609747997126
  C           4.06686933285488      0.09908247598440     -8.65201622562383
  O           4.37248823929319      0.05749061913298     -9.97834258059694
  C           3.27733944656802      0.01251138516667    -10.91859965828499
  C           3.85891798407964      0.36958801623787    -12.26560807028875
  C           2.62104265496673     -1.35783912168147    -10.89327937992712
  O           2.32459135927627      1.03661225202643    -10.59484617288006
  C           1.90629572004068      1.13251494547325     -9.28951314814210
  O           0.87661010764884      1.76193524025305     -9.08538587710034
  O           5.00023290001837     -0.18572594631064     -7.88481003304124
  C           0.59288788068103     -0.26054102068834      0.06630618176489
  C           1.34855789364428      0.49979910973488      1.17374027218029
  C           0.41684795670526      0.75833799604795      2.36558477885295
  H           0.98727196306918      1.28204263076779      3.14481771770539
  C          -0.09183952152463     -0.58300782379769      2.91026057305865
  C          -0.76489463065356      1.61855881270976      1.90554671670358
  C          -1.52680768677297      0.87152223573481      0.80352765750022
  H          -2.36010463482137      1.48808724131780      0.44271569063997
  C          -2.06028985498076     -0.45671822461716      1.35648670901737
  C          -0.87669053119227     -1.31798184603430      1.81473016055592
  H          -1.23983430638677     -2.27799602677714      2.20543594285735
  C           0.04008623694268     -1.59222785325508      0.61343174164520
  C          -0.59492445292544      0.59737260684754     -0.38956119059438
  H           3.64890559084861     -0.65124903548596     -0.84296471257689
  H           2.72694197910302     -1.68388293656710      0.27105045174569
  H           2.86042749078819     -2.14215855069250     -1.42757848908677
  H           0.45562433151392      0.45713473372015     -2.48287977370987
  H           3.19633598249854     -0.81069890000902     -3.21229390563351
  H           4.41552089572031     -0.52992856526071     -6.43510098473533
  H           4.61248296057060     -0.37048148581457    -12.54594435811924
  H           3.06503514792959      0.36900147771150    -13.01651490792559
  H           4.31920793874631      1.36025436843683    -12.22483169585982
  H           3.36030572177867     -2.11800263144893    -11.15942601296731
  H           2.21450178302837     -1.58704354241835     -9.90425305894855
  H           1.80943467419721     -1.38136836583905    -11.62531452836959
  H           2.21663477238912     -0.07650356364449      1.51137237255322
  H           1.71966342091319      1.44664351788748      0.76082615239483
  H           0.75794222660954     -1.19742581032359      3.24362257361982
  H          -0.73606075479797     -0.41464766249168      3.78315996704875
  H          -1.43757957781599      1.82733511695754      2.74796170123090
  H          -0.39992365190837      2.58446884919577      1.52997409826288
  H          -2.74218824916634     -0.26786512730177      2.19630009453155
  H          -2.62879573874612     -0.98627828543066      0.57827065874669
  H           0.85237062157597     -2.26482046398914      0.91341595462763
  H          -0.52772740685822     -2.09071975288100     -0.18352900335128
  H          -1.16169703658184      0.07528610620437     -1.17296865626180
  H          -0.24008657727880      1.55041116574266     -0.80407267851249
  H           0.97842647658980      0.71516248809530     -4.72531815770651
  H           1.28815560387839      1.05203772131116     -6.86401833308351
  C           3.49130884210687      0.68552084794247      5.61924784689281
  H           4.22961287297409      1.11824300067794      6.30928367858501
  C           3.38490918856242     -0.86560100171010      5.70042534175103
  H           4.01026958869764     -1.31446406417421      6.48540690185010
  N           3.82793291615428     -1.29749304471698      4.39100429060414
  C           4.15275743087181     -0.24754970842955      3.56152063232734
  N           3.88862334858117      0.92619989535532      4.23984088937972
  C           4.40025381759045      2.20859266425169      3.79058998255463
  N           3.37510550875551      3.13728574133791      3.36707862833114
  C           2.62018838002479      3.96839463506954      4.28570628739534
  C           1.84134331590106      4.93046625193291      3.34097528393029
  H           2.10336887491873      5.99040736951604      3.47184149177213
  N           2.21858491710087      4.47559502500842      2.01468035265647
  C           3.16938325181366      3.47746122475682      2.04777940244081
  O           3.74651683066100      2.99734617973195      1.07951022061967
  C           1.91101605669735      5.22426942923201      0.81613785736645
  N           0.56970215669411      4.99739361630073      0.31005617111108
  C          -0.57297372959789      5.78223086459240      0.75852905025725
  C          -1.66355456113029      5.46208737640932     -0.30439831932820
  N          -0.95414691742078      4.67035292840176     -1.28651014747542
  C           0.34992799357799      4.41397588673108     -0.92314285934038
  O           1.17689319650440      3.79837588212738     -1.58529670676952
  C          -1.49713555314267      4.34786305579447     -2.58889640111527
  N          -2.37941834663972      3.19771364514079     -2.60201138000940
  C          -3.79558129119346      3.27119843688097     -2.28683780269473
  C          -4.33914432107008      1.88419822670660     -2.74517172877273
  N          -3.14991309019746      1.20263343164989     -3.23243932697730
  C          -2.03886626973318      2.01532152463771     -3.21832934078693
  O          -0.94137139752466      1.74365263708025     -3.69425136780439
  C          -3.19024592539934     -0.04184525287731     -3.97643361400931
  N          -3.25160021869975     -1.23023242020072     -3.15007149821575
  C          -4.48771267863725     -1.76975723939952     -2.62580280140906
  C          -4.06922050407722     -3.16552799726914     -2.07854473680134
  N          -2.61831709591419     -3.16864419803749     -2.23327310457110
  C          -1.84307424747205     -4.39997236230467     -2.20022484611308
  N          -1.38930228245679     -4.77730847110990     -0.88005186419802
  C          -2.24373721848873     -5.42965576184744      0.09195805362741
  C          -1.25905637318476     -5.80421813751043      1.23828819192496
  N           0.01683935017986     -5.27911436779085      0.77784375123195
  C           1.28118026643788     -5.68658879199086      1.36583650444356
  N           1.69696600750826     -4.88790161881707      2.49910744814578
  C           1.18048275884927     -5.06397198361150      3.84035042165401
  C           2.07565172416423     -4.12157172751605      4.69645797195250
  H           2.72320083873789     -4.64864332597905      5.41150228099677
  N           2.88082509276339     -3.42750840984801      3.70089507319911
  C           4.07568833454170     -2.68093344526316      4.05265849476799
  H           4.56054887227198     -3.16958472412774      4.91047887914137
  H           4.74961319778100     -2.69956801797430      3.19097821531429
  C           2.70364963968441     -3.95236576277677      2.43527208187992
  O           3.34878530795339     -3.65455010955878      1.43674943969723
  N           1.11473145644456     -3.29603386153145      5.39548226420045
  C          -0.18465197723816     -3.55100007302133      5.01967808685078
  N          -0.16009797858399     -4.54269175437386      4.05599926772159
  C          -1.34349860568133     -5.32073724277330      3.73872770602551
  N          -1.82538790207529     -5.13325021575517      2.39008329987422
  C          -2.98113015494943     -4.44630418610837      2.09829250276878
  N          -3.21213806140602     -4.56145737744432      0.74084318559848
  C          -4.51640444748461     -4.28605606943955      0.16538156228287
  N          -4.54464579838001     -3.14080847894019     -0.71301664107616
  C          -5.09079492579591     -1.92901509752759     -0.35504194282814
  N          -5.00520061685279     -1.09069227639102     -1.44773336039750
  C          -5.74812759596645      0.15104269487767     -1.52288029727185
  N          -4.91346362271762      1.33276133562712     -1.53542543362436
  C          -4.80002946410899      2.18151441623491     -0.45588239896546
  N          -4.11279451920124      3.30203556422508     -0.87186623951197
  C          -4.00267390182078      4.49484726872306     -0.06026268568740
  N          -2.66910620678818      4.73532802106843      0.45545690918013
  C          -2.40204278180182      4.73799551910002      1.81084580517921
  N          -1.17810406864917      5.34145422409230      1.99762832918146
  C          -0.61539722386960      5.60412245222706      3.30412960407674
  N           0.45347599105340      4.70433570285000      3.69420152457532
  C           0.31062066703102      3.77808572883934      4.70642835318947
  N           1.56411464139906      3.28959547422507      5.01533611608150
  C           1.81454462973454      2.51027906430746      6.21208351863071
  N           2.15668808123336      1.12797589982801      5.96149566571848
  C           1.28779008147486      0.08474494963237      6.19182602310891
  N           1.97665121519323     -1.09393836888011      5.98290448717343
  C           1.47008511782222     -2.37110630931531      6.44904558585227
  H           2.23438111905164     -2.84459664462550      7.08168081354530
  H           0.57090568729250     -2.17947195560068      7.04190293305929
  O           0.12072679913446      0.18500409590978      6.54924413691976
  H           2.63830039551540      2.97819132960804      6.77005507206331
  H           0.90460029591111      2.52439542031248      6.81934116450406
  O          -0.73896506590581      3.46260931873014      5.25247746567128
  H          -0.22665577880078      6.63206734067837      3.31428932465063
  H          -1.41970985487536      5.50732326019685      4.03919374816787
  O          -3.13805284752611      4.30830066266960      2.69031493629055
  H          -4.67623625474789      4.38098367196327      0.79425838034757
  H          -4.31416996519595      5.36088225317069     -0.66275103231875
  O          -5.24962723904250      1.98619286880258      0.66695946508029
  H          -6.39880392879036      0.20404563483369     -0.64491408063576
  H          -6.36191346829945      0.14661730674502     -2.43568221401701
  O          -5.58889818226773     -1.65255156541995      0.72929459194018
  H          -4.84681957446745     -5.17001559432007     -0.39841121315483
  H          -5.21406457583159     -4.09304389327005      0.98569785302947
  O          -3.69228110708162     -3.85688103731723      2.90278344877000
  H          -1.11467951237507     -6.38621151006923      3.88598875330683
  H          -2.14212214885163     -5.01879880951302      4.42267675456281
  O          -1.18799616818624     -3.01843443387703      5.47706812002179
  H           1.23488018141959     -6.12071373556327      4.13855759353386
  H           2.05443375094732     -5.59938872258362      0.59685708020397
  H           1.19915407572076     -6.73420847134041      1.68892860809268
  C          -0.06464677739974     -4.75978944423097     -0.50123779897726
  O           0.87566879542415     -4.37145758596650     -1.18281511796941
  H          -1.18145664723601     -6.88527500350571      1.42276044175672
  H          -2.74910085586515     -6.29598810771790     -0.35863139654404
  H          -0.95813603215314     -4.25833627910810     -2.82762321207598
  H          -2.45909816509126     -5.21420514960879     -2.60950626217740
  C          -2.17574511995912     -2.06581330215317     -2.94400694008421
  O          -1.03193639208581     -1.87796732570288     -3.33899212838418
  H          -4.51272443158173     -4.00892304650250     -2.62660958785661
  H          -5.25373657405744     -1.81183534183862     -3.41295832600078
  H          -2.27895890581509     -0.09618729338909     -4.57953149611222
  H          -4.06909279087199     -0.03368687750737     -4.63693885017425
  H          -5.09693218541299      1.94404927557403     -3.53903805990032
  H          -4.25789170212159      4.12384137167725     -2.80430642157839
  H          -0.65993442384264      4.13310446251836     -3.25962262521231
  H          -2.05092599460559      5.22193717314466     -2.95906502299440
  H          -2.10439972428733      6.35362301441439     -0.77301872782488
  H          -0.30616211091672      6.84709553421466      0.81751871755347
  H           2.62055782566657      4.92007226035486      0.04091657514058
  H           2.03110410926376      6.29771266859346      1.02546069922123
  H           3.29867294829807      4.48003606064356      4.98346599619302
  H           4.97454535444607      2.66595603389843      4.60931512718706
  H           5.05921934589153      2.02647643883324      2.93637766650868
  O           4.61721448511113     -0.33950269435332      2.43102247050152
183
2_A_CB7_MA Coordinates from ORCA-job r2SCAN-3c/CPCM(water)
  C          -2.01949262046503      0.74454666734008      6.14755312895769
  N          -2.69694971443973     -0.43518729057537      5.58961108407833
  C          -2.56154289802653     -0.68354586012809      4.29546255602533
  C          -1.81050398328613      0.08916244620235      3.40643534050792
  C          -1.69560553088198     -0.28921128574931      2.08110584838241
  C          -0.86933153520748      0.37051751501538      1.15011089889103
  O          -0.10586497028915      1.39316682620223      1.61190529279033
  C          -0.81565396598073     -0.10530518616136     -0.14923958904999
  C          -0.01619008124267      0.30635102911014     -1.23943011199702
  C           0.66066097422390      1.56403309529390     -1.33721779104285
  O           1.51765373673858      1.74493995609654     -2.37797190106121
  C           2.03281750711870      0.55340571582486     -3.01207165108729
  C           3.00472759482437     -0.15893913698421     -2.09059757680520
  C           2.66921006800867      1.00039678309866     -4.30552049169485
  O           0.93640065330761     -0.30921973094212     -3.35691854081437
  C           0.03217678240581     -0.59646964443421     -2.36989798782084
  O          -0.68764981187313     -1.57253034792868     -2.53260588420344
  O           0.48946439083072      2.55018409152351     -0.60192428607496
  C          -3.45848485196406     -1.31974159652783      6.52179191464431
  C          -4.12482831605657     -2.49124485178869      5.78585288009177
  C          -4.89011506334375     -3.37391892573867      6.78876192007375
  H          -5.35220491656617     -4.19877431024336      6.23120414010931
  C          -3.91333229449487     -3.93370211685448      7.83042714352894
  C          -5.97451420966507     -2.54568879197676      7.48847652938615
  C          -5.31133059400035     -1.37860140822353      8.22864192651222
  H          -6.07626426052483     -0.76736022786353      8.72524343321328
  C          -4.32258884720226     -1.92067968217340      9.27161952174555
  C          -3.24886158514781     -2.76802245015419      8.57301735293382
  H          -2.53900851689693     -3.15395065912447      9.31632179935887
  C          -2.48100295981359     -1.89394277521905      7.56924445633085
  C          -4.55888441906952     -0.49478532792966      7.22095008137124
  H          -0.94160958343736      0.68019858403779      5.96391457254111
  H          -2.19189155584230      0.80597020382813      7.21911324559809
  H          -2.40332083892049      1.65513175160004      5.67515873823409
  H          -3.06630590198363     -1.56259918264292      3.90868753805264
  H          -1.26938505990276      0.96690522162012      3.74148598640799
  H           0.14882595115406      1.95692039876423      0.82839692274024
  H           3.84305605444429      0.50290762777612     -1.86052126558046
  H           3.38384912992585     -1.04980740028748     -2.59566412046901
  H           2.52680477554434     -0.46005316289597     -1.15289890543239
  H           3.49153292280523      1.68614155083258     -4.08572651167036
  H           1.92843744476859      1.50155615300204     -4.93300852719984
  H           3.06487704805602      0.12926426584700     -4.83365061182330
  H          -3.36717715480272     -3.10486783015538      5.28121610512934
  H          -4.82458250500436     -2.11482323535706      5.02759779198265
  H          -3.14967547030456     -4.55081798827785      7.33798205236998
  H          -4.45117704845838     -4.57568276875673      8.54062007546757
  H          -6.52733420985877     -3.17690908612421      8.19679870085844
  H          -6.69447330489606     -2.16570875976711      6.75105509745998
  H          -4.85841463108372     -2.53242358700646     10.00945008603012
  H          -3.85222033074862     -1.08761724086879      9.81165840136887
  H          -1.71461499826101     -2.48575166259914      7.05093642888877
  H          -1.97326169380718     -1.08509496796537      8.10690709394389
  H          -4.12549554680742      0.36052188712294      7.75074138792840
  H          -5.24824134842527     -0.10373438583752      6.46069398545343
  H          -2.23320674242425     -1.16511850767516      1.72296161102247
  H          -1.42719191401368     -0.98231484341536     -0.34399078549937
  C           3.83071900285612     -3.99519764663417      0.77498738477173
  H           4.29066479684950     -4.98713541721848      0.89482488814746
  C           4.36249442325151     -2.93415599043003      1.77963344714781
  H           5.04251816772070     -3.34609289014376      2.53950745680230
  N           5.06105744683161     -1.99552308370487      0.93044985514050
  C           5.00882134660402     -2.33782072665933     -0.40382190260446
  N           4.17062428851579     -3.43366686489917     -0.52853434856376
  C           4.15911831646899     -4.24183745331615     -1.73874908769007
  N           2.85005268565827     -4.39108609486932     -2.34050044236239
  C           1.88501747889831     -5.37456397490416     -1.89494354882402
  C           0.84459731930351     -5.41562350387044     -3.05027907408473
  H           0.83895450362672     -6.36177737649512     -3.61010918345290
  N           1.26498016121236     -4.32119988901015     -3.91558428487907
  C           2.49633687487685     -3.81357752938053     -3.54426010651130
  O           3.16857445196051     -3.01091170040296     -4.18010381964981
  C           0.72672045796077     -4.14892756734329     -5.25849072935815
  N          -0.44326566635828     -3.30427939477467     -5.32671329211232
  C          -1.79644236745110     -3.76692464528342     -5.07026284539460
  C          -2.66548751867939     -2.50081761244621     -5.35412292496703
  N          -1.68436398151872     -1.49876378921364     -5.73131513528571
  C          -0.40215936954881     -2.00357736731807     -5.77915711126352
  O           0.58603452776997     -1.41783580000185     -6.20372571364803
  C          -2.02822137145039     -0.19300835248387     -6.24651071909445
  N          -2.30817354674579      0.79679034795538     -5.21530470955438
  C          -3.64494816680859      0.96327255779925     -4.66079611815783
  C          -3.55200722935601      2.31309398465342     -3.89903735954492
  N          -2.24605770044367      2.81643774402110     -4.26043645939567
  C          -1.54586421858486      1.94115882167356     -5.06654233505216
  O          -0.45185064199899      2.15227679616973     -5.57564003833522
  C          -1.86791408663051      4.20160159312709     -4.07099186882377
  N          -1.47810762909977      4.52743293637584     -2.71332908969563
  C          -2.44696134503931      4.82943187735516     -1.67642085479485
  C          -1.61252606915164      5.57380979563059     -0.59203407898724
  N          -0.27778305851975      5.58509466676701     -1.15888167754799
  C           0.84290813160805      6.26932175028798     -0.55231242175700
  N           1.50920430254124      5.52944672367055      0.50141732429593
  C           1.11979710827293      5.56978254780186      1.89314898116679
  C           2.28354822955303      4.83371763168836      2.61535441339633
  N           3.04763674701682      4.26929845305459      1.51153279151376
  C           4.38657353002071      3.74855845395204      1.69470931978504
  N           4.40795286173718      2.34054389546849      2.02619244653666
  C           4.27999962309042      1.87098624319513      3.39789118704458
  C           4.61665347725265      0.35874454495963      3.27147146419424
  H           5.36630281447184      0.00686749896047      3.99479184936435
  N           5.11748314767188      0.22995926601286      1.92036878782111
  C           5.87293649415382     -0.91329527626528      1.44549611273318
  H           6.48156883564245     -1.28989340386470      2.27913324600375
  H           6.52686661532328     -0.57936301221501      0.63457411494604
  C           4.99520476909900      1.40150992518704      1.20266684025408
  O           5.36433754096092      1.58196944170978      0.04875099617831
  N           3.32835761437383     -0.27602340087990      3.51915483530218
  C           2.41161512830531      0.60922529839611      4.05565902222536
  N           2.93576660734578      1.88010548434119      3.93821747468802
  C           2.27991348222113      3.06701632035847      4.46058135580295
  N           1.60582571020912      3.87739539011348      3.46521510388049
  C           0.23512104589274      3.90285177799092      3.29923168289264
  N          -0.04333069177743      4.77113892935413      2.25986853954763
  C          -1.39559022072907      5.17125767306879      1.92241596189805
  N          -1.80698460521869      4.75986137484963      0.59476100871294
  C          -2.66042679226570      3.70041853959744      0.37641933447729
  N          -2.96646999402285      3.66958863317744     -0.97186358996354
  C          -4.07660081044234      2.89646730356415     -1.48709848929084
  N          -3.69350678838233      1.92571267242269     -2.49946406748790
  C          -4.05874481962252      0.59339666433816     -2.37632133969666
  N          -4.00685610132820      0.02119011304380     -3.62792078502342
  C          -4.43106090085595     -1.33546054490480     -3.91479790938423
  N          -3.35041618439270     -2.27837270129658     -4.09503431480748
  C          -3.05108996120945     -3.23446511016097     -3.15101423781386
  N          -2.12000589109790     -4.09085443335294     -3.69371763995619
  C          -1.70562882943623     -5.30589897216484     -3.02676951600668
  N          -0.41663313878610     -5.22725498021681     -2.36850600106547
  C          -0.26506452463815     -4.97937653025992     -1.02327804485560
  N           1.08988045056084     -4.97356116660005     -0.74299688132938
  C           1.57102667030891     -5.13593619664027      0.61509897378762
  N           2.41695346530868     -4.05435950155226      1.06853137176103
  C           2.03560709458033     -3.15847599117206      2.04402356027508
  N           3.15134973409484     -2.42566767333177      2.41174085852980
  C           3.19507207402229     -1.70855764976383      3.67557418243952
  H           4.04063505698868     -2.09351179212973      4.26647034401550
  H           2.25923859196558     -1.89716505125647      4.20996728863030
  O           0.91159743220635     -3.04435981682371      2.51777889764354
  H           2.14091257457354     -6.07467201728417      0.68699406168995
  H           0.69896163904539     -5.18483736914380      1.27351675101126
  O          -1.16327391332012     -4.82212798752635     -0.20609119495813
  H          -1.66549917940747     -6.11761639570719     -3.76543484567951
  H          -2.45335261441140     -5.54171401240066     -2.26378761160001
  O          -3.56695406284965     -3.33442763046145     -2.04420956355073
  H          -5.03902928803965     -1.68054711367431     -3.07332078259136
  H          -5.04199880097299     -1.31587778165569     -4.82827205086620
  O          -4.38987246153930      0.03498061919376     -1.33791020203320
  H          -4.52020261020032      2.34968314159922     -0.65010012695465
  H          -4.82342014026213      3.58323334878165     -1.91686522747136
  O          -3.09860867011952      2.93908039752110      1.22976071176892
  H          -1.48037190499757      6.26586307418491      1.98877027170402
  H          -2.06893272125627      4.70722226961170      2.64962425126535
  O          -0.58556638415090      3.29809959867927      3.97658554462677
  H           3.03582602836263      3.68462964089311      4.96413917748389
  H           1.52787491680145      2.74262558818945      5.18623352429340
  O           1.33860002775745      0.31335143252464      4.56557788639679
  H           4.96167604633584      2.42603534958446      4.05850081386569
  H           4.93397425801928      3.88254515471208      0.75696739273375
  H           4.88537630953749      4.31281667344479      2.49763303114356
  C           2.64771419957455      4.78607710608563      0.29193895118307
  O           3.23422032836531      4.63651990056493     -0.77246509649586
  H           2.91884362027167      5.49828356181659      3.21894317322714
  H           0.98301264417087      6.61117284397286      2.21942660117489
  H           1.57474204824616      6.46628857711804     -1.34136748213097
  H           0.49201491628797      7.22098598399858     -0.13036823922525
  C          -0.22612973351186      5.03391810897118     -2.41848833702404
  O           0.74005175082888      5.02806538187290     -3.17133023233252
  H          -1.95013806030940      6.60269802915591     -0.39986766023822
  H          -3.27259831499354      5.43061412760556     -2.08580416102905
  H          -1.01343239385615      4.40855837582152     -4.72173375432080
  H          -2.71738626984231      4.83816490265045     -4.36154887367007
  H          -4.33502251184685      3.03394009278884     -4.17728243733789
  H          -4.39472898482331      0.95801281707172     -5.46523275583964
  H          -1.18051560367966      0.16868908242884     -6.83631843657236
  H          -2.91396232030012     -0.28541616214568     -6.89215511161245
  H          -3.39581266299259     -2.64017209750502     -6.16447384746686
  H          -2.03135611792945     -4.62035554103756     -5.72250550595543
  H           1.50567748389243     -3.69081863681572     -5.87566584991369
  H           0.47476182171920     -5.14014282691157     -5.66197827552884
  H           2.37726509310462     -6.33983801482295     -1.70686748166757
  H           4.55150057480053     -5.24359384644307     -1.50724281233678
  H           4.81233982267055     -3.75217650118687     -2.46702396161159
  O           5.61404395693597     -1.78534259634451     -1.31270536231752
201
2_A_CB8_Ad Coordinates from ORCA-job r2SCAN-3c/CPCM(water)
  C          -0.19754064969171      0.08250075632527     -4.43901662537816
  N          -0.11248924354776      1.25187684413884     -3.55132319518277
  C           0.00532168589213      1.04668069311954     -2.25018415699053
  C           0.06688385851042     -0.20581928505873     -1.62639398445122
  C           0.16758040008986     -0.27078660655753     -0.24824992945651
  C           0.20998084283381     -1.46554783070256      0.49949198124652
  O           0.13012855409668     -2.63022558030213     -0.19667020919773
  C           0.29358149305094     -1.35956690081449      1.88028848462827
  C           0.31604652368223     -2.31981650443990      2.92143816332905
  C           0.46946829913201     -3.73191854060748      2.73601442841521
  O           0.39669639917060     -4.53250124674457      3.83467343187527
  C          -0.26414404445071     -4.00815940651701      5.00602080262554
  C          -1.76639708430289     -3.95666740436051      4.78235856676594
  C           0.13639117389538     -4.90112741325863      6.15601586293709
  O           0.24749467270905     -2.69907545303846      5.30162348273397
  C           0.31978995332437     -1.79211548104962      4.27352705377563
  O           0.43213175267014     -0.61331303463512      4.58357559812280
  O           0.73683817628219     -4.31333845956922      1.67242278540575
  C          -0.11647421959323      2.61128012821660     -4.17327333338512
  C           0.04745556453931      3.72877446095624     -3.13268722508021
  C           0.05115368133120      5.09946406025886     -3.83841553206750
  H           0.16564841438911      5.87576199622660     -3.07022594167288
  C          -1.27572274096727      5.29922493742411     -4.58581209705560
  C           1.22155140335842      5.17273991684923     -4.83127641602571
  C           1.05524485225241      4.06281053020783     -5.87437082170406
  H           1.89178543056518      4.07108031441724     -6.58633592841091
  C          -0.27252156144348      4.23507653165982     -6.62631348577933
  C          -1.43890405011164      4.18566884603911     -5.62797762038765
  H          -2.38956432031356      4.31053328142051     -6.16499714482985
  C          -1.45413461883040      2.82563225806625     -4.91270623880374
  C           1.06102567516486      2.69914117387834     -5.16719452660957
  H           0.71026101273727     -0.52344277739769     -4.34119029159124
  H          -1.06820471237453     -0.52497881643682     -4.17242649170718
  H          -0.29597152829555      0.39062957716850     -5.47769971064928
  H           0.05571429122263      1.92682937414798     -1.61627547314310
  H           0.02529045087903     -1.12307973964637     -2.20281803397533
  H           0.19092516857370      0.65549061639344      0.31926692302629
  H           0.36496133699519     -3.36846841703546      0.43144378315975
  H           0.31658161594191     -0.33383135096196      2.23772925894008
  H          -2.13663924250585     -4.96437150411147      4.57578417870139
  H          -2.25085068431198     -3.58034254913350      5.68730880825729
  H          -2.02287315915358     -3.30327429591550      3.94366768672125
  H          -0.20973420174029     -5.92001618644620      5.96571814347608
  H           1.22366274044317     -4.90121823978798      6.26953154522792
  H          -0.32506337516832     -4.53635128357972      7.07694691955414
  H          -0.78077294594168      3.70175720061005     -2.41086216134831
  H           0.99031986958802      3.60332992478748     -2.58293340681663
  H          -2.11503429696972      5.27453198066661     -3.87577858267998
  H          -1.28596800602330      6.28154834890909     -5.07664643736311
  H           1.24152874162041      6.15767320677241     -5.31818503907082
  H           2.17605195023546      5.04664270323668     -4.29915630880384
  H          -0.28288483492782      5.19156630141836     -7.16730384156997
  H          -0.38719976966725      3.43248016334749     -7.36790397166006
  H          -2.27312892580833      2.79691126996834     -4.17913260723465
  H          -1.62559045038732      2.01597315437457     -5.63207939222706
  H           0.99728978823376      1.91180431976869     -5.92526406452250
  H           2.00178532401435      2.56118817232041     -4.61698160629082
  C           4.98427191655423      5.56152269214818     -8.09208891020612
  N           4.58613143363383      4.20721269928252     -7.75719908174358
  C           4.92098011843509      3.86133503876006     -6.46402415574004
  O           4.76946874559138      2.75937645310283     -5.94982242282160
  N           5.48029949811120      4.96917772456789     -5.86145924292107
  C           6.20788013108900      4.89451143315641     -4.61472277047777
  N           5.59653859728604      5.64041260346241     -3.52838930178353
  C           5.31240200253640      5.02055415165840     -2.32197138404686
  O           5.19327951429262      3.81497791971162     -2.14333554588871
  N           5.19840594570819      5.99868852756449     -1.35919894487553
  C           5.41821350623457      7.32698931085041     -1.88453905239495
  N           4.21114981369422      8.13250963248220     -2.03129962534604
  C           4.02911649485755      8.55211528973591     -3.33732041313916
  N           4.98719465763992      7.93868518692683     -4.11456723924512
  C           5.85186640735774      7.06772727211835     -3.35258028242594
  H           6.90827612591428      7.29619294092994     -3.55401736495040
  C           5.20452385154555      8.26107743914822     -5.50625585155794
  N           4.76799956227015      7.23399325325365     -6.43323068051905
  C           3.80629447408814      7.47884644604245     -7.39431712690268
  N           3.88487633010917      6.47618427739144     -8.33786202274876
  C           3.21560928704570      6.56288008847662     -9.61897863174948
  N           2.19068214766298      5.55978749542716     -9.81679409031727
  C           2.48566321226471      4.21815660318985    -10.28712017967645
  N           2.89911215383243      3.29143875099716     -9.24971369138719
  C           1.98774694186543      2.27525116648482     -9.05369492753260
  O           2.12591344450262      1.31677969072429     -8.30290392105342
  N           0.90474232602759      2.51490821764999     -9.87296228703419
  C          -0.12733964311831      1.52557159966865    -10.10437837461823
  N          -1.41153594421933      1.85967913546297     -9.52492791623553
  C          -2.37932333134908      2.72152515312813    -10.18012197619805
  N          -2.10788480411375      4.14241996783467    -10.07561875834161
  C          -1.16516342436246      4.83397150347092    -10.92976455434549
  N           0.20381056809371      4.78690065359342    -10.46309330994218
  C           1.09508698794654      3.67347508161106    -10.72736980054258
  H           1.04320512858575      3.38228553818294    -11.78602650870360
  C           0.86003651160284      5.89140328311838     -9.96650783461744
  O           0.35875251676441      6.98274523133188     -9.72428622851754
  H          -1.21010119496122      4.38848831389796    -11.93365850309172
  H          -1.46569784138311      5.88466315971033    -10.97977705875661
  C          -3.03672423138570      4.80743767705245     -9.30526688536148
  N          -3.92484349416079      3.87339128038280     -8.81432380889873
  C          -3.66244191149909      2.53670314503267     -9.31725790045940
  N          -3.25585398137390      1.58092146237852     -8.30354416270687
  C          -1.94934215229879      1.16959815499526     -8.46079207054411
  O          -1.37717551577371      0.32247470374094     -7.78428578273486
  C          -4.20423628131398      0.85432849699559     -7.48539805899157
  N          -4.66412822811310      1.59000630961745     -6.32390807122600
  C          -5.74208602665110      2.56513961762009     -6.40988046434985
  N          -5.33884682899565      3.88655371947762     -6.84043262937227
  C          -5.19519714587737      4.25287378317313     -8.23264875771215
  H          -6.00493401668753      3.77683862006885     -8.80511092756253
  H          -5.28378837157467      5.34069346008257     -8.30470531758958
  C          -5.39629836562898      4.81826524431849     -5.82717086588175
  N          -5.78946615746732      4.16720916280230     -4.67127479390561
  C          -6.14956395784855      2.77914709581047     -4.92630796389582
  N          -5.35064600009619      1.80701789369512     -4.21177817278172
  C          -4.52115086030698      1.08604745170423     -5.04422957551029
  O          -3.79877360280216      0.15425567409893     -4.71244514913961
  C          -5.63430000498100      1.41509568152845     -2.84694175055946
  N          -5.16296787949593      2.34728114928250     -1.84618101265988
  C          -5.87932848531922      3.54156840675607     -1.46242937614220
  C          -5.21080413762324      3.94790415123900     -0.12227076196770
  N          -4.02267473179458      3.09977379300332     -0.08265029469380
  C          -4.07506512614421      2.10051163767381     -1.03814321042059
  O          -3.30407377904786      1.15401558729174     -1.13832599379433
  C          -3.25912283604031      2.93198241208750      1.13704378096097
  N          -2.30639173283129      3.99993055482155      1.37536719415884
  C          -2.68361040220424      5.22334719351854      2.07672638041600
  C          -1.31398510186995      5.82695185453070      2.49714214408134
  N          -0.38133582969318      4.76265710499419      2.20626658207629
  C          -0.95802061306151      3.72643795204695      1.51197296633039
  O          -0.38551392611772      2.72159363795693      1.10476227427976
  C           1.01461718141746      4.78529533107971      2.57673748108518
  N           1.85960647601386      5.56138502946003      1.68438379460017
  C           2.07853862614097      6.98947481065955      1.89362005465516
  C           3.33030976807755      7.28642334692296      1.02328600965215
  N           3.78124606847390      5.97170591465810      0.62361554507226
  C           2.92531580451739      4.97042889058281      1.02588470273360
  O           3.08483342168724      3.76975285452877      0.84584582484602
  C           5.08763460779138      5.71424491327950      0.05596746110790
  H           5.31340090832314      4.65416209933191      0.20335153335942
  H           5.82705292292447      6.32627091588062      0.59068949839508
  H           4.12746773031022      7.82377415989401      1.55658767414382
  N           2.79627316173419      8.10415659789826     -0.05972816265906
  C           3.66397285010782      8.88570574689296     -0.91865957104879
  H           4.49451224816832      9.28636686867308     -0.31653838766391
  H           3.07522367786112      9.71130585944614     -1.32894735586641
  C           1.48766043563983      8.48554947155070      0.17892056640354
  N           1.06761989259111      7.85248813452595      1.32731261278465
  C          -0.23314075187735      8.05885872092426      1.92089234572491
  N          -1.19416234112310      7.00330505043765      1.63914268129734
  C          -2.38298700704823      7.28361966076640      0.98498040393682
  N          -3.25566271682698      6.24799818560689      1.23232742310310
  C          -4.63920975364019      6.25291868231611      0.80655700802535
  N          -4.94284281980365      5.35701340456896     -0.29046227135488
  C          -5.19030039593759      5.79036434057204     -1.57549460443015
  N          -5.63372334516299      4.70453879527053     -2.31138599635352
  C          -6.35347916947574      4.90055924797031     -3.55470056571933
  H          -7.40218947320484      4.59093750755915     -3.41944285793819
  H          -6.31502824315933      5.96636934737020     -3.79725824733551
  O          -5.05690705167638      6.93473829853123     -1.98968467494628
  H          -5.26832579325314      5.97395230838438      1.66262511303838
  H          -4.88310444736178      7.26998416595991      0.48648196099500
  O          -2.62074112934858      8.28705568096639      0.32494279911873
  H          -0.10608842028638      8.14459918612620      3.00951290011327
  H          -0.63965846525829      8.99384317330589      1.52450502697250
  O           0.83099691434936      9.26957178726805     -0.49512169177751
  H           2.21598549974620      7.20352890155202      2.96296972420128
  H           1.38147254526666      3.75480905021862      2.56984722709300
  H           1.09292836599371      5.19597844970653      3.59326259160604
  H          -1.25692673098668      6.11564529965742      3.55585335975835
  H          -3.35037347329080      4.99586846653322      2.92045523093958
  H          -2.70230717853252      1.99347548886769      1.05567202587793
  H          -3.94990597093695      2.87602691358967      1.99303067733607
  H          -5.83899731639735      3.77388227488620      0.76289962145947
  H          -6.95708471495339      3.33925068114338     -1.38367321894071
  H          -5.14651941387516      0.45254052611040     -2.66809253105181
  H          -6.72142363020690      1.30380821261374     -2.72832928393251
  H          -7.21998110372886      2.61814245159794     -4.73244469273306
  O          -5.16061751145313      6.01529946031161     -5.93460089122584
  H          -6.55480758903744      2.18471608747132     -7.04545057364393
  H          -3.71307927621551     -0.05552336257397     -7.12818451111068
  H          -5.07143790485190      0.58485340961496     -8.10735835980742
  H          -4.52754477197588      2.15855175530231     -9.88058158834515
  O          -3.08041708725636      6.01592446922551     -9.10867472425381
  H          -2.50150377490895      2.43048815318733    -11.23307885020851
  H           0.20517043375472      0.58354179057238     -9.65828853015521
  H          -0.25320030415372      1.39468192751171    -11.18892234188343
  C           4.26170524344033      3.21849494767259     -8.76553438467089
  H           4.40714172672081      2.22833960270990     -8.32400142377119
  H           4.94573766911487      3.34862778838475     -9.61720057568474
  H           3.22993520107906      4.24784143062271    -11.09566960815349
  H           3.96683492407681      6.46463065169025    -10.41688058120723
  H           2.73973076455530      7.54581056692101     -9.68123602245413
  O           3.03207481363501      8.42778940700362     -7.41305266380850
  C           5.60370308606718      6.09347678757595     -6.76856755759346
  H           6.65519536771654      6.40210514261726     -6.86080754279595
  H           6.27901391795096      8.44020927986932     -5.65746774511196
  H           4.64480088510234      9.17358637044269     -5.73098589116588
  O           3.18185577305196      9.34512279689175     -3.72888885012996
  H           6.16837724384507      7.86192722880199     -1.28473465296367
  H           6.25386280084075      3.84371438600776     -4.31438842214146
  H           7.22764620836316      5.27621666303415     -4.77891076561706
  H           5.68164538630137      5.55990522846407     -8.94229357762791
201
2_A_CB8_MA Coordinates from ORCA-job r2SCAN-3c/CPCM(water)
  C          -4.49229058245358      2.54345713737368      4.00997245219629
  N          -4.25667337501274      1.11236288295023      4.25318906734531
  C          -3.21090160414420      0.53930168875404      3.68176042970668
  C          -2.33023307935008      1.15841505756014      2.78799108264674
  C          -1.26537075107465      0.43516634897777      2.28167833965570
  C          -0.40964580350884      0.88697629957484      1.25659304352069
  O          -0.71357973366248      2.08767336399833      0.69577463866986
  C           0.62018335814452      0.05326385991142      0.84569087845612
  C           1.55644125601888      0.15542804646424     -0.20961686972140
  C           1.79123606539470      1.33463960743461     -0.99012731871126
  O           2.57073803861644      1.22173752877120     -2.09763486179722
  C           2.77004660861947     -0.10521572849987     -2.63961834863923
  C           1.49770775993801     -0.60579536262975     -3.30595596620187
  C           3.93284986928970     -0.00383142297618     -3.59478105086277
  O           3.16871719173009     -0.98843175332531     -1.57939892402346
  C           2.38297561454216     -1.01084131189441     -0.45431357703826
  O           2.47938928069762     -1.99074790281751      0.27451486428865
  O           1.40200339592960      2.48389467651674     -0.72262049961285
  C          -5.23061292087369      0.36657043078859      5.10574844050124
  C          -6.63864352303172      0.51135864805359      4.48894022794297
  C          -7.67045492910718     -0.20591149170885      5.37359384921442
  H          -8.66459732103805     -0.07502977834200      4.92650476775296
  C          -7.65059294547194      0.40454035262867      6.78335776247845
  C          -7.32480397028541     -1.69750911376618      5.45175634271465
  C          -5.92722433134135     -1.85539193324348      6.06256151182395
  H          -5.65501459079900     -2.91811007569184      6.09996167036730
  C          -5.91007028897438     -1.26413655864787      7.47770614739825
  C          -6.25602470916246      0.22814638063883      7.40174757248075
  H          -6.23828989775595      0.66791284298507      8.40755678896776
  C          -5.21548032077871      0.95266388319123      6.53253409592595
  C          -4.89045026946031     -1.12849206092517      5.18811513395505
  H          -4.72443308469569      2.71262526611759      2.95349107531964
  H          -5.32070772150070      2.89678740447855      4.61963907181532
  H          -3.59429920744333      3.11240409572599      4.27024014559869
  H          -3.03620004716432     -0.50501313772119      3.91762826211464
  H          -2.50078863813658      2.17296386024372      2.44307511437045
  H          -1.08293235695531     -0.56918272406532      2.65793995132482
  H           0.07016633460775      2.37118190347979      0.14710012942276
  H           0.68068769120991     -0.88245637752582      1.39487573566383
  H           1.21946508863625      0.07502601172009     -4.11493865846407
  H           1.68709947542075     -1.59731231808129     -3.72687320325237
  H           0.66776143106662     -0.67450920785413     -2.59714829521120
  H           3.67906214608450      0.69133311663451     -4.39940276884098
  H           4.82129016789990      0.35133815820341     -3.06813971583062
  H           4.13337146946652     -0.98807349818414     -4.02503706779390
  H          -6.91473076552525      1.56771372336586      4.39867747628261
  H          -6.62901141477744      0.07916762881507      3.47901997979377
  H          -7.90976729062486      1.47104275013439      6.73552797663436
  H          -8.40209469395492     -0.09050530278314      7.41262815658223
  H          -8.06405760750660     -2.22441267356229      6.06950073167112
  H          -7.35084856197235     -2.14469452384536      4.44875105998910
  H          -6.63850898055576     -1.78762955623000      8.11104639982264
  H          -4.91891501710016     -1.39856636954093      7.93169270640324
  H          -5.44543352353997      2.02398340950209      6.51120509248422
  H          -4.20921430422139      0.83264459777805      6.95570490573107
  H          -3.89466376354593     -1.27096104756836      5.62808979521445
  H          -4.88992786102687     -1.57248256707426      4.18318676402393
  C           6.18979589053281      1.44980852922797      1.90907298490841
  N           5.16995420409439      0.70970195365971      2.63318522570528
  C           4.14407461013752      1.52503415664892      3.07098511444182
  O           3.21697349991330      1.19012285939220      3.79836389577517
  N           4.36094594856985      2.78786443597092      2.56216345030921
  C           3.65094371281165      3.95351989947169      3.04153563792509
  N           2.78058042513686      4.55690919743198      2.05430603537949
  C           1.42626922781242      4.70465417685327      2.27579653448298
  O           0.77688702484095      4.15695401958249      3.15898713507483
  N           0.93841644046315      5.59863904272940      1.34594425525985
  C           1.98896447988699      6.16721721849066      0.51900193660487
  N           1.95431998670686      5.78065834688089     -0.87831727249487
  C           3.06655206609508      5.06452456535060     -1.26220064909761
  N           3.83597619208614      4.84559485405090     -0.13722869500958
  C           3.28088433384767      5.47611037447357      1.04432001469716
  H           4.00806065849980      6.17230147024238      1.48711680122873
  C           5.20135693043486      4.37438216405579     -0.21128253015670
  N           5.40398273693965      3.05636056112440      0.36601725903342
  C           5.96426425582851      2.02125409802583     -0.36062617769924
  N           6.36908261394427      1.04652800510568      0.52873343736775
  C           7.22886736264727     -0.05867040775684      0.14896964871202
  N           6.61447530349246     -1.36258151754847      0.28056192432310
  C           6.51655513614658     -2.07291764324428      1.53821915357919
  N           5.39016959516487     -1.68795791389333      2.37876909974624
  C           4.56939268396600     -2.76361364228918      2.66435280120598
  O           3.63488723997141     -2.76554421574009      3.45579158328631
  N           5.01697455621911     -3.84046476452353      1.93432286481159
  C           4.43214276906165     -5.15741606666953      2.03398420599467
  N           3.48857237074041     -5.46924377740343      0.97705594236323
  C           3.91117594838382     -6.04135587918834     -0.29432196678210
  N           4.43195379137302     -5.09499697570733     -1.25520499901688
  C           5.76712254496963     -4.53951639508324     -1.19266082990295
  N           5.89080161379719     -3.38735280788110     -0.31870427384702
  C           6.15922262427349     -3.52399429184283      1.10974471211957
  H           6.96719226348610     -4.25106916900888      1.27608458192991
  C           6.30330347956107     -2.15813427969143     -0.80195468085388
  O           6.40147629815317     -1.84031998599505     -1.97961726045902
  H           6.45041908113079     -5.32910161317232     -0.84856252359069
  H           6.04997690500506     -4.22286988416425     -2.20085163993991
  C           3.55492714347406     -4.84302781988988     -2.28562795387942
  N           2.41165607305970     -5.59414626600085     -2.06600265996289
  C           2.57154995124446     -6.50166407468163     -0.93404545024019
  N           1.61000266606563     -6.31912822661626      0.12989285759365
  C           2.15799663812660     -5.72498427759416      1.24593735741866
  O           1.57377600349750     -5.48904279382857      2.29625889397694
  C           0.28210139248526     -6.89376654023009      0.11329666216406
  N          -0.68006789975055     -6.16840418135829     -0.68826134981284
  C          -0.78712844568567     -6.30552543832243     -2.11933845269775
  N           0.13116719708540     -5.46715114931960     -2.89136336065133
  C           1.49561266073133     -5.89240847494040     -3.14992797021823
  H           1.50431204027103     -6.97857860439885     -3.33587501210484
  H           1.84570135394267     -5.36521607060214     -4.04202348912573
  C          -0.55265973279189     -4.69631173058762     -3.81868656098942
  N          -1.90071683189425     -4.82977883369561     -3.56700301491785
  C          -2.17039508548016     -5.68240235455280     -2.43587810096627
  N          -2.50043968999171     -4.97674625543456     -1.19646969487204
  C          -1.67624835570229     -5.37923806529717     -0.15632519754260
  O          -1.81903885857030     -5.09888696698332      1.02678131993066
  C          -3.85565898340540     -4.52629677263024     -0.92685376198889
  N          -4.18555291750204     -3.26288132564486     -1.55366591231135
  C          -4.65249456474966     -3.19182350073107     -2.92927270662509
  C          -5.32259680085928     -1.79149805813870     -3.01476943920475
  N          -5.20970398600324     -1.28148646791623     -1.66367005543633
  C          -4.57602675250380     -2.16130650949796     -0.81282951706230
  O          -4.40658961787341     -2.00595663444778      0.39073035588838
  C          -5.93470466720637     -0.11871010526135     -1.20114539734315
  N          -5.29781375668311      1.14562791898637     -1.53234395140169
  C          -5.53204186423424      1.80489729317322     -2.81685391734226
  C          -5.00201332215337      3.24337768319348     -2.57064726387727
  N          -4.82981315031329      3.29393606852591     -1.13739987752407
  C          -4.99872803232726      2.06536202261772     -0.54045382300883
  O          -4.92132036542715      1.83073793619246      0.65979700106699
  C          -4.59084929314851      4.51456864613979     -0.39670836070603
  N          -3.21105419781505      4.95966163014885     -0.40372166822151
  C          -2.65078142467081      5.74816306906974     -1.48720521606343
  C          -1.33082982672520      6.30952347448590     -0.88583719581030
  N          -1.31484633369034      5.75616865197594      0.45523152649209
  C          -2.45470306793038      5.03978576247406      0.74887406275095
  O          -2.75825852759702      4.57929008964301      1.84286635064237
  C          -0.37847106117191      6.19309051143693      1.46747693629302
  H          -0.78861033086999      5.91236826355195      2.44188504393239
  H          -0.27401528226635      7.28652715769388      1.41009804641894
  H          -1.28981484633307      7.40772545602996     -0.84855144756217
  N          -0.30429849086430      5.79568836617979     -1.77403354244114
  C           1.03145696866514      6.36010657184003     -1.82729052464401
  H           0.95849504338015      7.44155048051843     -1.63927266043501
  H           1.43417263125731      6.18888451116562     -2.82970395952744
  C          -0.83196685415038      5.05981329402435     -2.81601077995142
  N          -2.19642259100730      4.98041488446113     -2.63059673127464
  C          -3.09564317391237      4.52028226540595     -3.66464112446767
  N          -3.76309672440348      3.27156404291052     -3.34458170923519
  C          -3.66628748592466      2.18119333359193     -4.19127767203208
  N          -4.71298360538289      1.33323888149577     -3.90733826914254
  C          -4.97603338267748      0.12253419259722     -4.65035701208818
  N          -4.51708440818600     -1.09120491189985     -4.00162157259925
  C          -3.56197791302803     -1.90878390267307     -4.57448677394348
  N          -3.59830834476795     -3.12275533299416     -3.92180982633687
  C          -2.93052674863845     -4.30175133192480     -4.43349048999861
  H          -3.67933611925170     -5.09046466184891     -4.59499254774557
  H          -2.46753573845702     -4.03413520487345     -5.38746958402941
  O          -2.82451493218593     -1.61340460350350     -5.50657087597345
  H          -6.06046819521610      0.05071977209721     -4.81474976041655
  H          -4.46390803158014      0.19896760966692     -5.61382972451631
  O          -2.81598094615308      2.01241179605898     -5.05654557135926
  H          -3.85430081989251      5.29781763705801     -3.84388956098280
  H          -2.51096581602165      4.36272763679155     -4.57572119004711
  O          -0.20194931973851      4.57968428932774     -3.75059288718973
  H          -3.36264004276168      6.52408667050642     -1.80393292001342
  H          -4.87874033205015      4.33892974656779      0.64416988899865
  H          -5.22241737805650      5.30437770172174     -0.82704519268815
  H          -5.68519851294189      4.03631435880556     -2.90670952687353
  H          -6.59751478327231      1.76058743164888     -3.08369910338375
  H          -6.00988873673009     -0.17838058363230     -0.11132714274967
  H          -6.94289937077150     -0.13869480613943     -1.64188381557260
  H          -6.37562620074320     -1.81953511674568     -3.32966995833047
  H          -5.33515259436352     -4.02551092942797     -3.14822353129590
  H          -3.95626125203414     -4.40528049804355      0.15551269875406
  H          -4.56602913236952     -5.29139499338915     -1.27869186731154
  H          -2.94821685806065     -6.42009412038382     -2.68011330004512
  O          -0.05082384565202     -4.02968059994269     -4.71500612875973
  H          -0.69126700162704     -7.35957362655506     -2.41743277497853
  H          -0.08505021932281     -6.91511274038833      1.14326555682875
  H           0.34884236189824     -7.91849981515066     -0.27724479869699
  H           2.57740262435373     -7.54636982382351     -1.27672866610195
  O           3.75849980011669     -4.10541436888831     -3.24227014531128
  H           4.63006886622421     -6.85619612949815     -0.12761872674929
  H           3.89816791818383     -5.21952860625634      2.98672949882117
  H           5.24419714946863     -5.89790406214689      2.01833939935436
  C           5.46479665607092     -0.55355024449222      3.27591395509931
  H           4.73160347479619     -0.70658049543774      4.07297620360583
  H           6.47626950521686     -0.50378130721331      3.70904604738759
  H           7.45947458155467     -1.99378708611146      2.09879175103249
  H           8.13157482521404     -0.03155748413627      0.77680319956807
  H           7.50492479563265      0.07654922996141     -0.90071552581690
  O           6.09178089567029      1.98277114815979     -1.57844774079837
  C           5.58754407388994      2.87746793881583      1.79837688564598
  H           6.23722012076065      3.66674391829983      2.20390624677298
  H           5.85134234985902      5.09334628295872      0.31070070914957
  H           5.48370534409632      4.32321585321948     -1.26667513535866
  O           3.34555005373407      4.71878121418689     -2.40369409410613
  H           1.99827631800749      7.26244539157859      0.61675572422656
  H           3.03232932611437      3.64723791263332      3.88994745279668
  H           4.38855349000668      4.70054283645325      3.37210914032361
  H           7.14787103650727      1.41126375341665      2.44765564102085
57
2_B Coordinates from ORCA-job r2SCAN-3c/CPCM(water)
  C          -2.51797398840767      0.72885052064807      0.95335292637827
  N          -1.07611167933820      0.30042102575591      0.91900994991052
  H          -0.55507007466871      1.01375747031953      0.35722256392783
  C          -0.97174051031985     -0.94377291652631      0.02739314406923
  H          -1.83763754544794     -0.85441411451654     -0.64188002127602
  C          -1.03308987971114     -2.31206092109106      0.63872249485803
  C          -0.17981493161604     -3.14843170324456      0.02970178850876
  C           0.64895392170545     -2.42603575850195     -0.95128973238879
  C           0.29102214831401     -0.94382210202034     -0.85240974306972
  H           1.11794490783255     -0.50966930308519     -0.27669086085953
  C           0.16914580216369     -0.17100105731306     -2.12632207912857
  C           0.27910556201046      1.22657904663931     -2.03825445101986
  O           0.40751782047739      1.88513307543213     -0.98250413823661
  O           0.16336140791448      1.95721414254644     -3.19527488338353
  C           0.28126653818733      1.22284986529407     -4.43501407067202
  C          -0.30545421604814      2.11226056900755     -5.50790743266927
  C           1.73456289057975      0.86053049954907     -4.70387109571167
  O          -0.54056570596444      0.04441802872190     -4.38749227859064
  C          -0.42480148605135     -0.76073463484226     -3.26245047411132
  O          -0.91134319982710     -1.89276056776878     -3.34037482613021
  O           1.51676461882596     -2.90399051460997     -1.66306328523194
  C          -0.39680930591004      0.33188335827242      2.32132938971309
  C          -0.24349318132596      1.81682718695916      2.70565019532108
  C           0.43784089409845      1.92425043279788      4.08192416395603
  H           0.52536018351527      2.98778812509927      4.33772504661906
  C           1.82842045424717      1.28264880201003      4.02319925591739
  C          -0.42148597025806      1.20336768218996      5.12938538914394
  C          -0.55661479769272     -0.27579388104437      4.74422569272815
  H          -1.17825459690855     -0.79779459612699      5.48252317535132
  C           0.83050799178984     -0.92657566461355      4.67499276598954
  C           1.68072458092416     -0.19211812634394      3.63156456328743
  H           2.67004267379437     -0.66103683318076      3.55786054085832
  C           1.00532710276741     -0.28764218974987      2.25047137785845
  C          -1.24550130759047     -0.39132859950868      3.37112603799285
  H          -2.80279615219645      1.01405913716049     -0.06135079451973
  H          -3.13215720598451     -0.10737515354659      1.29090220384630
  H          -2.64473680050988      1.58070825984650      1.61812550752308
  H          -1.76636174695691     -2.60135280864606      1.38379313216599
  H          -0.09079925116166     -4.21433087758250      0.20955523148860
  H           0.26805366407858      3.04063953299953     -5.56947736132444
  H          -0.25791117607544      1.60194623839792     -6.47323569636233
  H          -1.34745558376979      2.34528045382698     -5.27286712063054
  H           2.32911555584552      1.77597137369680     -4.76957159027520
  H           2.14015197429849      0.22564940223273     -3.91282677568289
  H           1.80003969568825      0.32942158872794     -5.65751839767099
  H           0.36103383967841      2.33096298325760      1.94612061877893
  H          -1.21626893757813      2.31589899669719      2.75988860769682
  H           2.45667369590870      1.80703619950607      3.29081495868564
  H           2.32039456563420      1.36332190676135      5.00131562577774
  H           0.04575417112273      1.29006803683846      6.11891542716563
  H          -1.41430783117883      1.66903110983203      5.18872207347170
  H           1.31856942199167     -0.87523587865821      5.65698272557281
  H           0.73649381321350     -1.98761092957072      4.40647211225980
  H           1.61825322749054      0.25791086098463      1.52239774940857
  H           0.95209156669824     -1.33941523392094      1.94913786585202
  H          -1.35983106321470     -1.45025291705301      3.11825227611481
  H          -2.24476656508391      0.05341137105731      3.43150053074808
183
2_B_CB7_Ad Coordinates from ORCA-job r2SCAN-3c/CPCM(water)
  C           0.69022027434319     -0.07508487830769      3.89932258470249
  N           0.03696067883868     -0.94236925098632      2.86283699041044
  H           0.62595884874715     -1.79221669303391      2.81365007603115
  C          -1.33912797517106     -1.46120919260732      3.34737933163428
  H          -1.89761474414221     -1.77127255158490      2.46192384100560
  C          -1.04623717194170     -2.65291889505523      4.22277588431505
  C          -1.54579754364927     -2.53365728033188      5.45589490833712
  C          -2.25649417852426     -1.25696766702223      5.58218789382439
  C          -2.16231702304744     -0.50281720046989      4.24175561791060
  H          -1.62380867760001      0.42911066731887      4.43719297401265
  C          -3.53130802299930     -0.09784496101301      3.77190068915725
  C          -4.49313777193503     -1.09700587391214      3.52690416904373
  O          -4.30666517424840     -2.31893781372446      3.54870866227153
  O          -5.77577510151184     -0.67171220615686      3.19151205987947
  C          -6.17831910632153      0.59913761347583      3.72342335902479
  C          -6.41788116707553      0.48525768191494      5.22366886570541
  C          -7.41596437931945      1.01425134323886      2.95924069872294
  O          -5.18229773720326      1.60022236925999      3.46174369457386
  C          -3.86140649820125      1.27392190784178      3.74404303491331
  O          -3.09587992049118      2.22995418924871      3.92176869589176
  O          -2.84935746315456     -0.85057332575867      6.56933582954240
  C           0.13795009374349     -0.38009012989450      1.41802987886261
  C          -0.74593639812133      0.84329183847448      1.20612746027945
  C          -0.55565421010718      1.32842561191007     -0.24894773753613
  H          -1.18737828325844      2.20977934951348     -0.39920317382141
  C           0.91360665547299      1.69497020354983     -0.49856226085433
  C          -0.96796978053669      0.22425298155080     -1.23092822224993
  C          -0.08666381279414     -1.01128594308454     -1.00543584750559
  H          -0.39679380022622     -1.82194302548761     -1.67893807485669
  C           1.38550851311333     -0.66136235420024     -1.24717534337669
  C           1.79201931678018      0.45610716082414     -0.28063180506581
  H           2.84883069417614      0.71651704835854     -0.43164966301569
  C           1.61458523538275     -0.02085176981623      1.16923760655520
  C          -0.27374612657552     -1.49138542238523      0.44334445373386
  H           0.45532976315791     -0.48026656105997      4.88585447481850
  H           0.32653278439246      0.94876902180002      3.81617956692425
  H           1.76751429053876     -0.10399109743248      3.75679892834927
  H          -0.47735819482529     -3.49528219719523      3.84274579322822
  H          -1.47444118261129     -3.25989536545377      6.25837591472258
  H          -7.19886391351539     -0.25625583950354      5.41509251022610
  H          -6.74395580034200      1.45244151163227      5.61658162451463
  H          -5.50278658582562      0.18098514824324      5.74034219608376
  H          -8.20865474134045      0.27694746212716      3.11107633282005
  H          -7.18654057834564      1.08419395763702      1.89191263515624
  H          -7.76399805803043      1.98666476297543      3.31745117314375
  H          -0.47924743098340      1.65396183892288      1.89359201484536
  H          -1.80043129593376      0.58831453409804      1.37528886666797
  H           1.22611595999010      2.49876624942991      0.17954652796294
  H           1.03455882959367      2.06734407682600     -1.52569842424410
  H          -0.86013376890068      0.58470639197485     -2.26361660895485
  H          -2.02344031517513     -0.03443554707523     -1.08198204708485
  H           1.53496251879769     -0.33937648641327     -2.28624622704985
  H           2.01478024668484     -1.54818207373009     -1.07898373821429
  H           1.93986644763977      0.77876262175762      1.84280221301920
  H           2.24581453688688     -0.90112947709734      1.35302539902505
  H           0.33795661596098     -2.38487764808649      0.62035339425675
  H          -1.32457326670151     -1.76129306555643      0.58653581715808
  C          -3.61938875478722      3.59760837169450     -2.67490718555815
  H          -4.20681076980831      4.48612414037834     -2.94683265450490
  C          -4.33827334069708      2.24845537710044     -2.97927014453120
  H          -5.35736842545189      2.36564159656656     -3.37420126376487
  N          -3.47897698381052      1.62838729811059     -3.96694285222806
  C          -2.36355241255728      2.38263153022776     -4.25570853182377
  N          -2.41198352595037      3.51999084596666     -3.47724553112987
  C          -1.55829838723861      4.66304665790232     -3.71717321656829
  N          -0.57859712908040      4.88970413845944     -2.67396218835370
  C          -0.87228955275086      5.67277113945968     -1.48401018251237
  C           0.53578844960240      5.93663037132390     -0.87299293774310
  H           0.75263250029608      6.99937674635419     -0.69390998472527
  N           1.43525032601367      5.39699085009345     -1.86962712507966
  C           0.77652112876311      4.78899134820182     -2.91444582081946
  O           1.29664977213402      4.27672401318146     -3.89820802445518
  C           2.87075426765605      5.55867113291644     -1.82655041384966
  N           3.55225945626634      4.62229589986310     -0.95339355164219
  C           3.77234335524047      4.88304355539419      0.45828707110216
  C           4.84997248819812      3.83269863817844      0.85812854546308
  N           5.11607485579029      3.13938218718738     -0.38633278195542
  C           4.38504481186360      3.63671246368767     -1.44275422379666
  O           4.47833158039117      3.28552988287502     -2.61218671061857
  C           6.21854344255025      2.21982894330942     -0.56234949858569
  N           5.95763822094544      0.87809576521500     -0.08424531948675
  C           6.17406219128882      0.46875452611059      1.28504177282880
  C           6.10593302145164     -1.08573569376796      1.21235862383235
  N           5.72985105670247     -1.34004973348580     -0.16741721910081
  C           5.72230495744630     -0.18585916523747     -0.92789287723182
  O           5.55889360972865     -0.12510634915289     -2.13952102055615
  C           5.87723735667756     -2.64839146398796     -0.77633392552608
  N           4.70160908175451     -3.47832210036174     -0.65388249569581
  C           4.39816467146735     -4.25093348908259      0.53478131085903
  C           3.17319705651328     -5.10503909816303      0.09695433539075
  N           3.03008046020588     -4.79152483753425     -1.30669743244198
  C           2.17053917910831     -5.52625490414277     -2.20708430419658
  N           0.77755714822322     -5.13461986530186     -2.15247765473444
  C          -0.16035207907935     -5.68196803766731     -1.19908096807683
  C          -1.54476225677851     -5.27140246104969     -1.78107066420271
  N          -1.19886508816035     -4.41539406095688     -2.90830718808504
  C          -2.15106275072690     -4.12208502976215     -3.96962545958565
  N          -2.92546012123507     -2.92228401338578     -3.76213517550211
  C          -4.05514644570310     -2.84457470139500     -2.86219572186978
  C          -4.58457696661782     -1.39676756391485     -3.08374954437762
  H          -5.58076524950635     -1.35231690914749     -3.54597426146812
  N          -3.58801205541473     -0.80389183190210     -3.96325358151002
  C          -3.83087841808726      0.42828948517607     -4.69185117833216
  H          -4.89785670919222      0.47833253206722     -4.95267330917958
  H          -3.23003359279735      0.40291240830109     -5.60578229104027
  C          -2.64954641964754     -1.72545187432118     -4.38476347799465
  O          -1.75294863047493     -1.52242259634216     -5.19421133666751
  N          -4.61687294809741     -0.84640436515499     -1.74630000462225
  C          -4.10838913302183     -1.70875444743209     -0.80160972269022
  N          -3.71552325739474     -2.87027784760198     -1.44460945393608
  C          -3.54908161062811     -4.11774883594458     -0.71160786889822
  N          -2.18866418076909     -4.60587622103690     -0.66950897536438
  C          -1.38984926762074     -4.53889687797772      0.44863137697812
  N          -0.14947420788577     -5.05123086198128      0.11541928651060
  C           0.85215792156445     -5.35062097942985      1.11892162632206
  N           2.09681911979400     -4.61141245257266      0.95180593763206
  C           2.56247316093224     -3.72509321140856      1.89888296839591
  N           3.89120405004058     -3.47597516818322      1.65332154386218
  C           4.76352606924383     -2.77668548238585      2.58722108566041
  N           5.10126319845884     -1.42370973606199      2.20140497441102
  C           4.58606138335337     -0.31287539430660      2.82919102505164
  N           5.10208867968443      0.80612645393178      2.21329080185757
  C           4.91689794097250      2.13998629727033      2.75481173411290
  N           4.18685543114554      3.03452265605388      1.87564788778483
  C           2.92378299938958      3.51052352510056      2.17447622543444
  N           2.65422887927669      4.56088266312266      1.32321986214749
  C           1.48075460401043      5.40352689542331      1.43781244851842
  N           0.49467265483540      5.20848884543052      0.38810023235414
  C          -0.76828042293839      4.71787417471824      0.66267839281355
  N          -1.56697435216653      4.95360902970500     -0.43644509328392
  C          -2.99550072779195      4.69973098059593     -0.45470315515279
  N          -3.40371417712004      3.55042795354757     -1.24146481576371
  C          -3.88321632741444      2.38832754209769     -0.67343380852095
  N          -4.36800660069573      1.58401063412912     -1.68643284536872
  C          -5.21112276905565      0.43266525100465     -1.41690620415303
  H          -6.14189324836742      0.53692624355183     -1.99233050674396
  H          -5.43874253549832      0.42834449766156     -0.34641672916771
  O          -3.89545872397686      2.12480198849229      0.52133946115093
  H          -3.50016724597114      5.59034647947759     -0.85470084972217
  H          -3.31630930416399      4.52717225640007      0.57701198349442
  O          -1.11842076974175      4.18761196156248      1.70883080331012
  H           1.80582689988316      6.45409538681920      1.42434709752968
  H           0.99984139145113      5.18057989953369      2.39484108390485
  O           2.18407382892668      3.08585802517012      3.05419654624178
  H           4.35246959855883      2.04169396820886      3.68689362861176
  H           5.90128528725001      2.58394193957856      2.96459431710885
  O           3.82304814201027     -0.32159880657400      3.78844386884622
  H           4.25689170838456     -2.72687985887119      3.55529842864730
  H           5.68799018203745     -3.36179624842887      2.68556242757013
  O           1.90372309321121     -3.24740592745125      2.82492332762448
  H           1.08381453233959     -6.42598990083648      1.09260259618453
  H           0.43240802254917     -5.08896253768261      2.09474356378622
  O          -1.72206616624708     -4.11806910853583      1.54996812105244
  H          -4.18401198543470     -4.88312115232281     -1.17997414793836
  H          -3.87337986394561     -3.95331421239461      0.32046874518913
  O          -4.03620127071354     -1.49680361929919      0.40164655558207
  H          -4.78969633582623     -3.62827228268475     -3.09447541629375
  H          -1.58982317245385     -3.99853844023028     -4.90043241277968
  H          -2.84177903217391     -4.97180365543696     -4.06502744821598
  C           0.16144861963659     -4.42817273275993     -3.16281313890426
  O           0.71720015443647     -3.92137227922722     -4.12841740394492
  H          -2.15089552769257     -6.12263000796071     -2.12264268320934
  H          -0.02320305386237     -6.76869605109343     -1.10267154165034
  H           2.52901443776770     -5.35381794660602     -3.22596302254238
  H           2.24021765904286     -6.59598247061230     -1.96510741002050
  C           3.92932756165747     -3.83891305590112     -1.73579154605441
  O           4.04192585674482     -3.41269571345075     -2.87805067608137
  H           3.30804299048744     -6.18586020545106      0.24281902033866
  H           5.26817604254096     -4.84586433915656      0.84585181138926
  H           6.07607734954485     -2.50898895786927     -1.84309946869345
  H           6.72874004870284     -3.16212080387238     -0.30598662949548
  H           7.05773166321853     -1.58275978555939      1.44828238877609
  H           7.13442849869586      0.85414845504215      1.65653304483194
  H           6.43577546533037      2.16158720471912     -1.63292287316839
  H           7.09494525390760      2.61183993101404     -0.02759451758091
  H           5.77327514036932      4.27424585535341      1.25984139354693
  H           4.08788177675405      5.92519371294622      0.61042136327434
  H           3.25387877946402      5.41179565080357     -2.84056831075100
  H           3.09521724230253      6.58050110190214     -1.49014335582710
  H          -1.41946658558155      6.58810429780608     -1.75162041979876
  H          -2.18748255388535      5.56027663727840     -3.81451811909085
  H          -1.01826469923600      4.49027981576157     -4.65280696861964
  O          -1.49742474681404      2.10832195482502     -5.07792734159212
183
2_B_CB7_MA Coordinates from ORCA-job r2SCAN-3c/CPCM(water)
  C          -1.94949949794286     -0.66378788285507      1.18029649182705
  N          -1.39010708206065      0.07818692465077     -0.00415861816574
  H          -1.34750346219258     -0.61819984471853     -0.76666393539207
  C          -2.46324283965501      1.08571770637917     -0.46797245709491
  H          -3.40607209924005      0.56286822980065     -0.26248549835759
  C          -2.43979679660264      2.37592204376730      0.29690982598979
  C          -2.51873617788454      3.44664751845611     -0.50149720084622
  C          -2.61795008205326      3.01302304365793     -1.89935511439293
  C          -2.44516701752665      1.48874778261151     -1.96178286951997
  H          -1.45915912999053      1.29481844854572     -2.39690405573435
  C          -3.46061405209317      0.90555309921522     -2.90822703303493
  C          -4.81490573794416      1.26651951482975     -2.75052343228481
  O          -5.31161199815055      1.82133773096715     -1.76411347104041
  O          -5.69095374142769      0.96119969817229     -3.79197013981951
  C          -5.09140295493893      0.93337763599748     -5.10043399984861
  C          -4.67532007860399      2.33802285642363     -5.52469273697436
  C          -6.10244941077581      0.33421983031463     -6.04678684421837
  O          -3.95955342815862      0.05253848407110     -5.08583821960564
  C          -3.00362512611407      0.31502569342278     -4.10450892732869
  O          -1.84713926863460     -0.01908420958018     -4.37524518786319
  O          -2.87108327547715      3.70479489121212     -2.87199674232952
  C           0.09003203476655      0.53031058397213      0.24031391829005
  C           0.25364482195837      1.20527487850094      1.60790202032774
  C           1.73719324746818      1.56249428615045      1.82253016084621
  H           1.83104858212577      2.04138461351337      2.80570620254918
  C           2.58621269124257      0.28573273835054      1.78144757386358
  C           2.19219099784392      2.52989298577801      0.72318383533838
  C           2.03700989789822      1.84742017979966     -0.64061207637622
  H           2.33351424455345      2.53534095691596     -1.44149379011133
  C           2.90159173463000      0.58291094418073     -0.68827170582678
  C           2.43206491651889     -0.38002641114621      0.40810958643435
  H           3.02072727166557     -1.30597128862081      0.37282865754595
  C           0.95306910403382     -0.74537485980655      0.18143234934281
  C           0.56066928830194      1.47230811419790     -0.87035800956707
  H          -2.82633899147075     -1.21392878144765      0.84501754846218
  H          -2.24299280802831      0.05293635781129      1.94814239886435
  H          -1.20581854259981     -1.35046000184564      1.57954674170581
  H          -2.44300971864040      2.40665181986003      1.38146522463511
  H          -2.58374581570637      4.48132843298646     -0.19560806014641
  H          -5.56155156533203      2.97933376555578     -5.57217242001936
  H          -4.22537871492861      2.29512329855891     -6.52174649592134
  H          -3.95841154990397      2.77492613723573     -4.82388620698790
  H          -7.00867804073309      0.94618420369649     -6.04926177429199
  H          -6.35530982294982     -0.68293618636758     -5.74304255681444
  H          -5.68506736003700      0.31315622012963     -7.05748484692562
  H          -0.07220764076637      0.54227994650525      2.41620800479901
  H          -0.33774827953317      2.12489386447500      1.66046433456099
  H           2.26791172863995     -0.40416467242670      2.57497015979063
  H           3.64093465592361      0.53287927980772      1.96069756897496
  H           3.24027205211463      2.81572196266742      0.88395672134699
  H           1.58920253914301      3.44784349865894      0.75767448725822
  H           3.95711553575749      0.84260420151410     -0.53090424329921
  H           2.81447004373759      0.10561883993960     -1.67188153617271
  H           0.65279784301392     -1.46487626312604      0.95074004761739
  H           0.83487295284567     -1.22045978578768     -0.80068348123702
  H           0.47303698314273      0.97612234518389     -1.84085044857639
  H          -0.03671915764057      2.38787824998073     -0.88606364451268
  C          -3.38783525471580      7.22613532914523     -4.89241900097280
  H          -3.53179471986424      8.31191056803187     -4.99693817382339
  C          -2.11027156117164      6.69551702071377     -5.60392304979432
  H          -1.48726737715461      7.48986637027156     -6.04181736721071
  N          -1.39071560178328      6.01830810440268     -4.53905992814316
  C          -1.93623747273166      6.28831203179889     -3.29514801526780
  N          -3.16939702312924      6.87941250742891     -3.50359667558932
  C          -4.05830379161970      7.28543308966943     -2.43601702137509
  N          -5.27937587542285      6.48737840260800     -2.33231008787054
  C          -6.50201270777459      6.85905291326510     -3.04184447699506
  C          -7.60790719459742      6.03209221374595     -2.32272885710842
  H          -8.45014603590704      6.63894278145883     -1.95959782773539
  N          -6.90572603846356      5.42375734260377     -1.21389246067347
  C          -5.56890711107663      5.75842781489267     -1.18751958949622
  O          -4.78006263996365      5.47893285541055     -0.29443716249589
  C          -7.58054063808087      4.72707146401583     -0.13246887778019
  N          -7.91776816901166      3.34544400444659     -0.42340423868655
  C          -9.14889598206860      2.96247253586972     -1.09612972357111
  C          -9.22361882072667      1.42211316320485     -0.87755375133933
  N          -8.06530880353368      1.15016106558266     -0.05323494109254
  C          -7.33960648586628      2.28446891761927      0.24951027209951
  O          -6.39345176909508      2.35268580518300      1.02234593978437
  C          -7.74189137016406     -0.16694182630736      0.44351277157932
  N          -7.12651388396334     -1.05118532731359     -0.53855460054320
  C          -7.88607058015401     -1.97345393757645     -1.36509115416473
  C          -6.80357137052937     -2.94641678755415     -1.91912502595128
  N          -5.56340407750085     -2.42465722287281     -1.36516874630245
  C          -5.79801851412436     -1.40291563138938     -0.46512713650706
  O          -4.97055185243086     -0.91084021466389      0.29308928234663
  C          -4.35129668995672     -3.21989510732838     -1.32078254038998
  N          -3.59194971798581     -3.19972791698109     -2.55947390788709
  C          -3.92309685968980     -4.09667649812686     -3.66175584210599
  C          -2.64449267567220     -4.06240966072248     -4.54488461042182
  N          -1.70809604591173     -3.28064015743599     -3.76187136536040
  C          -0.28253567251881     -3.21973049409773     -4.06110955438854
  N           0.11674000151358     -2.17838235703753     -4.97857940367831
  C          -0.02273243879030     -2.25133345680911     -6.41986427228386
  C           0.59393619422626     -0.90010786475716     -6.90531649582736
  N           0.93414760300146     -0.22151032770390     -5.66646408520766
  C           1.68805260108237      1.01270661987955     -5.59493947879731
  N           0.91215103645502      2.22151575074849     -5.82597630843540
  C           0.66581393087685      2.74539457217653     -7.15065156237582
  C           0.15643511895426      4.19006559111187     -6.88508710984438
  H           0.84438200411337      4.97478887268431     -7.23095028236320
  N           0.01946657281957      4.24220730155777     -5.43167375284018
  C          -0.04497775876667      5.51546504234935     -4.71970643322131
  H           0.55044030993326      6.25342106784951     -5.27934489586157
  H           0.38925733548559      5.37308721678609     -3.72556016411565
  C           0.56649261906112      3.11503030407727     -4.83328727541506
  O           0.73064543168906      2.95248348339817     -3.63094027717445
  N          -1.08396707530001      4.24097416929103     -7.62488905019625
  C          -1.43052012286405      3.02932894700160     -8.18148184952692
  N          -0.44357901704114      2.12199114904747     -7.85483937079888
  C          -0.30578236454336      0.84819240714912     -8.53431046473537
  N          -0.48023314824043     -0.29976122948493     -7.67312665499087
  C          -1.61404185662839     -1.08042956989079     -7.70474288568738
  N          -1.37952479004475     -2.20246749873852     -6.94222384921659
  C          -2.27845311244157     -3.33687983047498     -6.95115061852266
  N          -3.10991100046743     -3.43771496460252     -5.76888029976307
  C          -4.48047470306065     -3.28428922447259     -5.79524905208813
  N          -4.96506623195877     -3.62157705994011     -4.54521757170206
  C          -6.37539611294118     -3.80656680874830     -4.27165311620674
  N          -6.93232951768929     -2.82539730139822     -3.35882257698124
  C          -7.96927580830607     -1.98376965678446     -3.71845656538583
  N          -8.46408261779103     -1.41200906179652     -2.56767155075772
  C          -9.56796155433059     -0.47974492046383     -2.54814827742112
  N          -9.17726062920440      0.88257895121455     -2.22955034550474
  C          -9.19190050589992      1.87737352356822     -3.18737635676153
  N          -9.13508547042180      3.09018312569360     -2.53958513025050
  C          -9.28988972129416      4.35213667030104     -3.22566287330092
  N          -8.05827426668450      5.10606207873895     -3.34982929616712
  C          -7.49450521755539      5.37772444780612     -4.57986726474449
  N          -6.59297716633281      6.40324335222276     -4.40978863536417
  C          -5.83992057100154      6.97912558839165     -5.49564247325709
  N          -4.46544946843677      6.51723953239435     -5.56671928530885
  C          -4.01116765857121      5.80912921789104     -6.66410588569351
  N          -2.63245547216326      5.83929141065663     -6.65046364008102
  C          -1.84865496425733      5.45085959681165     -7.80774105494798
  H          -1.15580396822687      6.26915884690332     -8.04971671933772
  H          -2.53520467759747      5.28979394277339     -8.64397581867697
  O          -4.70988281526117      5.26871005347021     -7.51130932712481
  H          -5.84092510855330      8.07262856741948     -5.38103581768452
  H          -6.33800766090711      6.70702166215422     -6.43077953758439
  O          -7.77173919549172      4.82695586538911     -5.63851021434134
  H         -10.02613891829686      4.96046804501416     -2.67996104191172
  H          -9.65984417426415      4.14362922101311     -4.23393428346000
  O          -9.26946497903493      1.70912827951468     -4.39864741846508
  H         -10.02122574574106     -0.48481177356783     -3.54395516897192
  H         -10.30588389599261     -0.81322973195518     -1.80487655924322
  O          -8.38825354733210     -1.80152907975900     -4.85418207614249
  H          -6.91383226721941     -3.72153343477557     -5.22008945707337
  H          -6.52475642142753     -4.81194164312948     -3.85026929423665
  O          -5.15347732854302     -2.93916985584503     -6.75731864581548
  H          -1.68037000739408     -4.25478834425410     -7.04652005690301
  H          -2.94287015896146     -3.24214208782377     -7.81538012242715
  O          -2.63816807901071     -0.83577039342668     -8.33376071124767
  H           0.69333649329204      0.79354900480587     -8.99112997547605
  H          -1.07001972278505      0.80377865151409     -9.31580583062146
  O          -2.42102471271661      2.80572338898783     -8.86713566039271
  H           1.58065664759048      2.70227050438297     -7.75924979853699
  H           2.11639527159504      1.07538588878258     -4.58972221650117
  H           2.49570342754282      0.98366028925943     -6.34017012938310
  C           0.69737522444906     -1.00338780310530     -4.55858817622770
  O           1.01910486240258     -0.73105618164082     -3.40772774770571
  H           1.48855714746587     -1.02015339203466     -7.53339156878174
  H           0.49609552746232     -3.13966083315039     -6.80753043508348
  H           0.24978628575697     -3.04922021504367     -3.12059377964499
  H           0.01028025021751     -4.19235677497549     -4.47958238943285
  C          -2.26000346976460     -2.83236898708470     -2.58878005273144
  O          -1.66296398666890     -2.24119084782129     -1.68955728094008
  H          -2.22204419062875     -5.05518037616820     -4.75765943123585
  H          -4.16821052339688     -5.09716230269775     -3.27626837328134
  H          -3.71151551078937     -2.81814309321697     -0.53062153292615
  H          -4.61741636173580     -4.26204953936784     -1.08414717120448
  H          -6.95029439862841     -3.99112284948204     -1.60704651789229
  H          -8.66134931600138     -2.46841839894599     -0.76228644933747
  H          -7.04027094260064     -0.04454848439396      1.27380710501920
  H          -8.66125541187902     -0.64715215848197      0.80653723414338
  H         -10.14133202709965      1.09002629374541     -0.37110227773288
  H         -10.00135025575161      3.51359380327685     -0.67326013938218
  H          -6.91440869022045      4.73289867135080      0.73524971644235
  H          -8.50360995986883      5.27496648223411      0.10619897116222
  H          -6.65532611662668      7.94633754655831     -2.98781310227134
  H          -4.34315048558701      8.33741453867772     -2.58609418446537
  H          -3.51114783428646      7.18355953342426     -1.49389214730228
  O          -1.40348020489273      6.08855147410800     -2.21293522932213
201
2_B_CB8_Ad Coordinates from ORCA-job r2SCAN-3c/CPCM(water)
  C          -2.34920767705356      1.46318520267311      0.91739334116123
  N          -1.01975898930284      0.77468536094051      1.04290362534606
  H          -0.36607106588676      1.27162212948347      0.39750268806230
  C          -1.13321743318632     -0.61191447629785      0.39210065667711
  H          -2.03562927741616     -0.53349362385621     -0.22736017295161
  C          -1.28976827059863     -1.84845002542289      1.22683934789365
  C          -0.63369563176452     -2.88048953167020      0.67297908267464
  C           0.15770655780883     -2.43483179378998     -0.48243010462544
  C           0.04702724703084     -0.91180942769059     -0.54957202662476
  H           0.96888069858179     -0.55747705971029     -0.06529679581613
  C          -0.04300080313992     -0.28977212871868     -1.90463606584788
  C           0.33634161695858      1.05691807319589     -2.02844734038486
  O           0.67174209801014      1.81018104100193     -1.08942052970535
  O           0.26428420950463      1.63612768847379     -3.27322004980594
  C           0.14386780452857      0.73112967899536     -4.39385673839911
  C          -0.33876366878759      1.56493929197228     -5.55929142234714
  C           1.47496244339824      0.04912055049621     -4.67498226189665
  O          -0.88537165639725     -0.23745597567074     -4.13064862671423
  C          -0.83563910663704     -0.89034278493431     -2.90544345972485
  O          -1.54317764675412     -1.89502018345952     -2.78713728943160
  O           0.82924555080447     -3.13358293786171     -1.22486785151749
  C          -0.37598767619038      0.95499045976389      2.44911936097169
  C           0.08794879463457      2.42247762595287      2.53227978617220
  C           0.76424336769509      2.67383172469539      3.89144145335280
  H           1.08512666430421      3.72367579182113      3.92458135718370
  C           1.98531470088476      1.75691489210840      4.03674243299196
  C          -0.24031899116782      2.38953620667216      5.01552051078403
  C          -0.68990108712063      0.92308899817062      4.92991708146951
  H          -1.41598905203883      0.70860746242614      5.72554042183502
  C           0.52521499788801     -0.00569909391826      5.06868656693927
  C           1.52645672059489      0.29591881420671      3.94564230766826
  H           2.39261096330286     -0.37507193784749      4.02799221005671
  C           0.85938637885228      0.05569843862199      2.57868421122124
  C          -1.37644885118160      0.67047696648865      3.57347800923188
  H          -2.55759473091048      1.58269632765216     -0.14860792690246
  H          -3.11982389127135      0.84621716788535      1.38323978173389
  H          -2.32050601009849      2.43836660480081      1.39730434384134
  H          -1.94662949463035     -1.92230742667177      2.08800246829921
  H          -0.65219780696514     -3.90459268992399      1.02563471351645
  H           0.39816340355471      2.33954387327305     -5.78647098700624
  H          -0.46418546719398      0.92768211740786     -6.43838984029469
  H          -1.29483406065693      2.03522812464530     -5.31407298393550
  H           2.22923752834895      0.80846477019940     -4.89970697054442
  H           1.80783700837543     -0.54423958307330     -3.82032261390718
  H           1.36561871760825     -0.60549767525167     -5.54408081824373
  H           0.79867647360311      2.63081421989729      1.72109027649863
  H          -0.75623593493034      3.11296942624045      2.42653558798730
  H           2.71287760055865      1.97254434968266      3.24222309755595
  H           2.48243957487171      1.93738642128775      4.99985383144600
  H           0.22148300505020      2.58502677074069      5.99271611471330
  H          -1.11106246360353      3.05523685359895      4.92465388351974
  H           1.00329087558937      0.14496617082262      6.04548655011360
  H           0.20302863000240     -1.05519813768262      5.01338260055609
  H           1.57748509667725      0.29311654233524      1.78460124708576
  H           0.58155305583246     -1.00086896996389      2.49574887503121
  H          -1.73063435985215     -0.36586270962701      3.53626235239571
  H          -2.25100082739989      1.32440841379252      3.48325898060751
  C           4.25319639291257     -4.75379262420958      4.46465187159313
  N           3.89164394882133     -4.18435798120650      5.76261500873842
  C           4.74422781401110     -3.14991932761175      6.11494638806975
  O           4.79025101559379     -2.59074547628789      7.20310296435252
  N           5.54656836403980     -2.87761391336178      5.02857622795972
  C           6.64009363273104     -1.93259066211042      5.05483383287816
  N           6.36107464180065     -0.66708442549117      4.40553985538120
  C           6.35520812614924      0.53047648517738      5.09114900327231
  O           6.35312047294347      0.66409969623301      6.30828591980132
  N           6.36977657514661      1.55099636640965      4.16058365598445
  C           6.53513088944322      1.05901652393816      2.80375251461527
  N           5.43306403433749      1.35315653619138      1.91000822663511
  C           4.74012093954542      0.22125388234868      1.53624932200090
  N           5.27902223314410     -0.85267800542103      2.21944261723996
  C           6.46756207938549     -0.48498794351038      2.97188148642828
  H           7.34873975264945     -1.01389269527680      2.58042339009353
  C           5.02272031824538     -2.22048919336549      1.82296324624923
  N           4.40922037884419     -3.02842219232675      2.86463879966973
  C           3.25840843900468     -3.75242568877096      2.59312014267347
  N           3.18415315008503     -4.78795427780390      3.49774197400527
  C           2.17472810484378     -5.82103402032328      3.44630007563886
  N           1.07119159032852     -5.62195416279492      4.36700699013101
  C           1.14987460499333     -6.02656656835243      5.76398253213591
  N           1.80437450359053     -5.07600779190997      6.63694394265400
  C           0.92696999234258     -4.45390874998973      7.49884682112967
  O           1.22427826902638     -3.65164198757925      8.37459629166388
  N          -0.34568140926421     -4.91849133061232      7.21990595601716
  C          -1.43043395562496     -4.76667090948757      8.16932693106483
  N          -2.52269113121183     -3.95172996692182      7.67453535489014
  C          -3.57278033860184     -4.51005076670373      6.82583430055746
  N          -3.21716210028819     -4.64554649162358      5.43413818714089
  C          -2.50222787930906     -5.78568206524606      4.89810554928889
  N          -1.06131374905504     -5.70513380777128      5.01226530453578
  C          -0.33413056334153     -5.98764351810703      6.23234775875845
  H          -0.68487650737097     -6.92851190667811      6.68035523623309
  C          -0.23455803479174     -5.54689240961924      3.92414205673189
  O          -0.59510550671628     -5.38950323698862      2.76378251447554
  H          -2.85085451922616     -6.68204693769261      5.42824278786960
  H          -2.74298190837147     -5.87087782034535      3.83451459482406
  C          -3.72623347268732     -3.62645039698789      4.65990115168332
  N          -4.47746680996156     -2.79991540670746      5.48200957700765
  C          -4.63694789975701     -3.38210083980564      6.81719109785134
  N          -4.22559326160852     -2.53300860664977      7.90830322602356
  C          -2.96784552742187     -2.84640147337358      8.37613857795280
  O          -2.36419502963719     -2.26332680255393      9.26795930612492
  C          -5.04299434968482     -1.47974915516763      8.46451170919493
  N          -5.02762164186504     -0.24484689874221      7.70489431401739
  C          -5.88404860348702     -0.03260503542629      6.55298131600567
  N          -5.36053481901604     -0.54272593614573      5.29920069220098
  C          -5.49536248918780     -1.93012071905732      4.91330075714811
  H          -6.48812312347756     -2.28998456556772      5.22585067239187
  H          -5.41215070416032     -1.98622708632832      3.82395683842823
  C          -5.11217131785438      0.46055870213529      4.38449095331762
  N          -5.31648775470588      1.67293678010388      5.01574418976772
  C          -5.85308464837479      1.51013028207162      6.35623620863582
  N          -4.98247893826076      1.96684602511639      7.42198073423159
  C          -4.56197288710010      0.93921556149408      8.24038260584929
  O          -3.90794981355195      1.05856786712387      9.26860314180085
  C          -4.91885706088670      3.35459491422110      7.83019643967476
  N          -4.07548576364283      4.17996215334941      6.99572624084135
  C          -4.50960240277088      4.76724080300217      5.75149734733710
  C          -3.42688315859430      5.84398943130254      5.46675092732754
  N          -2.38686711690508      5.52850079900295      6.44102333880212
  C          -2.82789650277090      4.61683105671892      7.38322466404988
  O          -2.22848302488082      4.27549327712744      8.39516943220153
  C          -1.33660451771985      6.47861396070525      6.75909669852360
  N          -0.21604329259274      6.43703680414607      5.84857663720181
  C          -0.20720904325158      7.14036281862566      4.58301519238707
  C           1.29273865364832      7.12917807156981      4.17201884688857
  N           1.92387410675889      6.36294478708721      5.23185024969488
  C           1.03851063839541      6.01162833021012      6.22973428460108
  O           1.32131116614988      5.44798100853613      7.27988478823312
  C           3.35612421687299      6.35513989030896      5.43539316684264
  N           4.05113385757648      5.36900226894794      4.63254633650582
  C           4.46397102014888      5.64795987494505      3.26176849873571
  C           5.43879465630707      4.47831112990859      2.95001948514166
  N           5.65511178750337      3.87222373457273      4.24307610398461
  C           4.82475417663495      4.38320588786050      5.21508810488168
  O           4.79648197413611      4.04139678545582      6.39097653041006
  C           6.70077730769521      2.91555869277806      4.52225765796888
  H           6.90093212044753      2.93522725589093      5.59745483488678
  H           7.60211500732752      3.22249414749102      3.97284814036435
  H           6.39231027973863      4.79583591534312      2.50471487233436
  N           4.67836318752658      3.66339947323022      2.00541786567155
  C           5.30627847920998      2.61793991119023      1.21722609055339
  H           6.31025610206140      2.95144682319494      0.91328740430344
  H           4.68909672594403      2.45608857848372      0.32860512152621
  C           3.55565133388541      4.32786466357778      1.54607405980774
  N           3.42595472950450      5.49314082429747      2.26842761996361
  C           2.42319296346447      6.49748216726626      1.98147666099696
  N           1.28046373667338      6.48643117856899      2.87260010320321
  C           0.00944210327507      6.14224059957923      2.46129086686597
  N          -0.86347718218207      6.43799549315937      3.49163698072145
  C          -2.29750833540730      6.52062103745828      3.28331278399552
  N          -3.06779894462105      5.59947627191356      4.08910124801736
  C          -3.65460713807530      4.46273176899651      3.58275998644892
  N          -4.41312201680686      3.88807297504507      4.58668972983154
  C          -5.44760692129165      2.91471340863366      4.28116337667906
  H          -6.43276516712816      3.35404882037205      4.50222679324789
  H          -5.38172748022949      2.68476348550017      3.21347678702882
  O          -3.54285350106484      4.04925786884773      2.43474453176967
  H          -2.63303772172595      7.54247298191307      3.51286040818936
  H          -2.49424691825056      6.29554876506555      2.23115397213756
  O          -0.29584865097560      5.67626969292478      1.37079778213193
  H           2.90222871371612      7.48476181324426      2.03538198783548
  H           2.05442444913763      6.32441845509895      0.96627330428373
  O           2.82042268207493      3.95957778384932      0.63878926974283
  H           4.92414440663270      6.64369692696686      3.19156938661633
  H           3.54754591889260      6.12516817163489      6.48761246974359
  H           3.75124695372161      7.35427848436761      5.19640417384085
  H           1.74301208745273      8.12973589781872      4.10183773443281
  H          -0.62915487868693      8.14920639034178      4.69821491682370
  H          -0.96714947191930      6.24409312647799      7.76159779352160
  H          -1.75839237160537      7.49523740874027      6.74970082907788
  H          -3.77860846627528      6.87733642535030      5.59856181599779
  H          -5.52769945571787      5.17104633345067      5.84497969068244
  H          -4.52050325680947      3.38274694042879      8.84835115439174
  H          -5.93356003244952      3.77770888609680      7.81723607263030
  H          -6.84137095586683      1.98637160117759      6.43369008207070
  O          -4.78658451474104      0.30309813475552      3.21436105129530
  H          -6.88935738713389     -0.43625139400956      6.74227273703860
  H          -4.67057478889686     -1.25681407770351      9.46848769338481
  H          -6.07703468909649     -1.84663972756032      8.52637471455678
  H          -5.66718930305692     -3.73614394355989      6.96388898577438
  O          -3.56272497313597     -3.48439836092093      3.45400540197623
  H          -3.93522300156124     -5.46549776767351      7.23061968675470
  H          -1.03201885035170     -4.28085254078721      9.06510893616775
  H          -1.81410684464236     -5.76492227606097      8.43142634841344
  C           3.24013798560019     -4.98950895413140      6.78297860020174
  H           3.45470764828758     -4.53160796801739      7.75306610221311
  H           3.65544186675858     -6.00835041632343      6.75768499231951
  H           1.61717362594873     -7.01808839999596      5.85067043252242
  H           2.66032396245780     -6.78315830880289      3.66375197818212
  H           1.76003740133395     -5.84148908045709      2.43424961421327
  O           2.46023662079794     -3.52425732591449      1.69277946169263
  C           5.22423600449130     -3.69259373278955      3.88391007472100
  H           6.13301126290601     -4.11824171800189      3.43512003919021
  H           5.97416266283096     -2.68797862589158      1.52316108484197
  H           4.33870183425138     -2.20057923854047      0.96947973960793
  O           3.82176008108034      0.17094249036217      0.72646985127253
  H           7.48234837854381      1.41972619263369      2.37689200050948
  H           6.88069755422183     -1.72361275452673      6.10113270446737
  H           7.50601416189529     -2.39806810609212      4.56328833038686
  H           4.70058398509675     -5.74999159106991      4.58893421370666
201
2_B_CB8_MA Coordinates from ORCA-job r2SCAN-3c/CPCM(water)
  C          -1.98261345898673     -1.04056145437493     -4.84872848051113
  N          -0.68912425203909     -0.72650404258199     -4.14084515191478
  H          -0.39797757020857     -1.61545650691736     -3.70325724693555
  C          -1.03383136401436      0.19602278466464     -2.95955776031581
  H          -2.00027928581119     -0.19422039640493     -2.61017578665047
  C          -1.21826388603425      1.63992896219937     -3.32254721330060
  C          -0.63927881307824      2.46247422183910     -2.43787600350108
  C           0.05483315548313      1.68166931911943     -1.40709762400020
  C          -0.06184781173271      0.19074291074428     -1.75926377126755
  H           0.93450103202709     -0.13629455661047     -2.06805199079728
  C          -0.43446504004015     -0.64246820113098     -0.57002257414141
  C           0.47334356694370     -1.61653652047717     -0.10334549480191
  O           1.51743298007016     -1.99171421729370     -0.65078310215383
  O           0.14527980911304     -2.25417898473816      1.08956782727642
  C          -0.68215885821297     -1.50768523823607      1.99796982779169
  C          -1.15349177642179     -2.48003298692045      3.05022187455506
  C           0.09718372055384     -0.33950141725833      2.59176575404410
  O          -1.85562886380026     -1.02958457419102      1.31358610972910
  C          -1.61608368432507     -0.33472109992263      0.13361057105991
  O          -2.48429978483793      0.47862060251338     -0.21396533222208
  O           0.61643185279611      2.11504490462916     -0.41225080212069
  C           0.45997282240559     -0.35974426927975     -5.13842894118089
  C           0.00939631573470      0.70480577427548     -6.14382403487946
  C           1.15101284246370      0.96993694938967     -7.14438699724187
  H           0.80856664107092      1.73180513417499     -7.85611696785864
  C           1.49297348967770     -0.32533054352282     -7.89239948295650
  C           2.38464433876800      1.47794663510219     -6.38827390699179
  C           2.83840261477369      0.40678748543760     -5.39038124210610
  H           3.70623923149623      0.75952968495898     -4.82300438703624
  C           3.19883935395218     -0.88102594892687     -6.13796864264237
  C           1.95930000203614     -1.38412200701289     -6.88458278771472
  H           2.18892683329044     -2.32198410927733     -7.40655749470055
  C           0.82743531254884     -1.66170115677566     -5.87925780859418
  C           1.70479527901671      0.12511069913624     -4.38550996595399
  H          -2.62394215614744     -1.56320992518857     -4.14042552503575
  H          -2.46113096823861     -0.11034369082604     -5.15645389275559
  H          -1.79369325081012     -1.66534819821718     -5.71870210635055
  H          -1.84087535205881      1.96029570604869     -4.15155982224834
  H          -0.68987645935396      3.54571715126505     -2.43097901894759
  H          -0.29100817215818     -2.88732054920666      3.58456574090625
  H          -1.80409293227489     -1.96581272293278      3.76259620838384
  H          -1.70713484959744     -3.29832833468590      2.58571282166303
  H           0.97560716154580     -0.72282522167419      3.11922031649454
  H           0.42110871769779      0.36046912146450      1.81679810369656
  H          -0.53810921368349      0.19002930607813      3.30809886710991
  H          -0.87690253724619      0.37097497423113     -6.69393620051029
  H          -0.23670459125288      1.64244170216202     -5.63378899907694
  H           0.61286174365435     -0.68671404871859     -8.44143118034352
  H           2.28599186913813     -0.13342302089393     -8.62707259243321
  H           3.19445536646148      1.69538285206792     -7.09704118929415
  H           2.14530079156361      2.41164345721814     -5.86090414418568
  H           4.01179647635015     -0.68476465728654     -6.84965857674476
  H           3.54529651410385     -1.64364584580946     -5.43053225379973
  H          -0.03064636229262     -2.06093020394573     -6.42922212123525
  H           1.14983918992758     -2.41698458440770     -5.15092262734728
  H           2.03580316781890     -0.64875895034625     -3.68134667127961
  H           1.49145081110002      1.04641961980933     -3.83208321404518
  C           3.37389422310746     -5.43699527034055     -0.69968890702982
  N           2.62790957579758     -5.40067196287910      0.54264161687100
  C           3.18138760399576     -4.54582968500599      1.47161543593565
  O           2.77646603710366     -4.36524661854000      2.61383343947476
  N           4.28755699138510     -3.95243965643661      0.89691515252752
  C           5.28946473988439     -3.27457291449031      1.69189898619874
  N           5.44786079796260     -1.87006541385087      1.36273283630907
  C           5.31008034243657     -0.88727224986705      2.32831038049895
  O           4.74749911605321     -1.01174545423803      3.40886660639206
  N           5.93923273641867      0.24797746234247      1.86766636368448
  C           6.52042532995982      0.07342197927833      0.55722956069975
  N           5.79064599814025      0.71888289165217     -0.52875476892542
  C           5.41094029340830     -0.19233275482289     -1.50078686645176
  N           5.69881753451296     -1.45528921639023     -1.03557839242105
  C           6.31504717844973     -1.43988979346436      0.27242343554648
  H           7.24734970455612     -2.02288555865072      0.26732490713848
  C           5.60847087354777     -2.64975608859693     -1.85057548591783
  N           4.51689336045345     -3.53233146246441     -1.50304777207776
  C           3.43369276329158     -3.73603256715702     -2.32933169785657
  N           2.72302451628351     -4.80704995962864     -1.83610910059630
  C           1.64230187089780     -5.41957090149518     -2.57172067106237
  N           0.34099678450418     -5.29252174061876     -1.94383250392758
  C          -0.15543303656555     -6.22491529874713     -0.95783612991083
  N           0.27215821848566     -5.96768671657517      0.41075385170799
  C          -0.80462167355283     -5.86102326483527      1.27234447978646
  O          -0.75473108565129     -5.84626579959721      2.49464272811922
  N          -1.95067364593235     -5.79408035894219      0.50494720888580
  C          -3.28542651463594     -5.89472125863429      1.05955095815276
  N          -4.08020154382050     -4.69314221202633      0.91489341053485
  C          -4.74344250978397     -4.32751273662365     -0.31510417962734
  N          -3.91578453660305     -3.58587029645972     -1.26780768034635
  C          -3.07239038853035     -4.28062408360741     -2.22108238284791
  N          -1.79006433775244     -4.67931910790668     -1.67239684049314
  C          -1.67449616370208     -5.92138012927272     -0.90663395251691
  H          -2.29993285072867     -6.70555050037620     -1.35742810143173
  C          -0.61798257548370     -4.40026215135365     -2.35277444676258
  O          -0.46650017890972     -3.52293352921352     -3.20161320882714
  H          -3.59969242698026     -5.17776334536379     -2.58503948424714
  H          -2.88615224394805     -3.60545662176424     -3.06032905846188
  C          -4.52256302642073     -2.39370521664463     -1.63002769235928
  N          -5.61888508485290     -2.20881563401903     -0.82524768059953
  C          -5.78705685641606     -3.27102510275034      0.13554156652970
  N          -5.36039860767390     -2.96023354495179      1.49698973890480
  C          -4.48003252936559     -3.91296903189956      1.98003276276803
  O          -4.13219772324667     -4.05041419162539      3.14509050351137
  C          -6.18382071825270     -2.16830452156404      2.39309589811671
  N          -6.01461976310227     -0.74031172329737      2.23542306352144
  C          -6.75947210738456      0.05405538785967      1.28283690772145
  N          -6.25669280750483      0.01460461131793     -0.08189985261661
  C          -6.52927115434748     -1.09310656079991     -0.97259668663917
  H          -7.54820110775427     -1.46221026499768     -0.79118096157650
  H          -6.45008908929906     -0.72203238456947     -1.99867199565180
  C          -5.89204167330685      1.26261150957020     -0.54594749044487
  N          -5.98758970974510      2.14534419373354      0.50816323295179
  C          -6.46281167312242      1.51626711029566      1.72251104809059
  N          -5.45239311778876      1.35566003837996      2.75985829836423
  C          -5.26299742677830      0.02715501203814      3.09782949675626
  O          -4.56809777951861     -0.39212582082176      4.01520477680148
  C          -5.15341344322401      2.42170466181296      3.69533417150867
  N          -4.19968680174446      3.39046598636706      3.18743767275162
  C          -4.62323573227730      4.50080620750795      2.33760089926507
  C          -3.41534770811635      5.47394633014292      2.40220454588628
  N          -2.60818094798573      4.92989597707342      3.46775511337508
  C          -3.06354731160642      3.70888890635806      3.91239267727253
  O          -2.56337114664316      3.03418932154819      4.80347565346878
  C          -1.51331616415612      5.64164597574006      4.08536326388460
  N          -0.27302310804672      5.59310490829226      3.33451975663917
  C           0.00854448532333      6.51794439362972      2.24791791399579
  C           1.54777204545900      6.38945931921366      2.05748827993791
  N           1.94534773831162      5.47973960376273      3.11249195873076
  C           0.87888864182458      5.06202812162707      3.88128462609654
  O           0.94317109060422      4.36016005981984      4.88254830202008
  C           3.31967780905966      5.33790251552341      3.54958436111437
  N           4.09675105617261      4.39034504125183      2.78246237102411
  C           4.67956277223607      4.69056376981822      1.49547449943759
  C           5.61244463133806      3.47553736441324      1.23565813191507
  N           5.25139307367871      2.54225190393386      2.29882636520741
  C           4.43172846288072      3.13742419121749      3.24308997682242
  O           4.08530164277060      2.64385588637689      4.30884644264092
  C           6.12145478390931      1.43692455448633      2.66623764401873
  H           5.90885770908626      1.17966869771538      3.70789937527213
  H           7.16925775980684      1.75856559072731      2.57177673807605
  H           6.68358201477748      3.71877414522920      1.28406371351698
  N           5.24416435431143      3.05192190227428     -0.09534581806501
  C           6.01915250291643      2.11303711313029     -0.87274330345237
  H           7.08516566277880      2.34687433288757     -0.73319164162188
  H           5.74972762594187      2.24327147150178     -1.92477458874612
  C           4.15988317922866      3.73950231203952     -0.59461073419647
  N           3.75120534527497      4.64753095686351      0.36860716156861
  C           2.94055180656548      5.80057901974042      0.01271186028196
  N           1.67384020372565      5.86145187839972      0.70869311114159
  C           0.46259920625218      5.80607252212437      0.05111386537536
  N          -0.52524209892623      6.12821735787792      0.95830102248740
  C          -1.89736986392665      6.36372565381680      0.57118391724053
  N          -2.83031118177933      5.36382263068522      1.06733751889650
  C          -3.67080452484631      4.68565515378303      0.19870881656627
  N          -4.72240761042829      4.18240212026364      0.93314595521553
  C          -5.89706898529350      3.57946253484619      0.33989656480163
  H          -6.78668604831797      4.04373925116577      0.78868938228248
  H          -5.87623033824167      3.78881648370468     -0.73356679805359
  O          -3.51635978104880      4.57050712023873     -1.01077587292883
  H          -2.20437206890713      7.35352070230608      0.94224004081020
  H          -1.94601732091820      6.35125872625280     -0.52168131415304
  O           0.29421558066744      5.54101312229557     -1.13324858110202
  H           3.51215704822302      6.71626249533723      0.22889792363202
  H           2.72976668349279      5.74658408815893     -1.05954164846613
  O           3.66084838824263      3.59069946030786     -1.70345303135999
  H           5.20351180188707      5.65652238835786      1.52331616811198
  H           3.30880199829249      4.99651994492538      4.58868110243866
  H           3.80943431211773      6.31949057432060      3.48712574583160
  H           2.08935436040046      7.34221764585512      2.14743097339320
  H          -0.32358103373353      7.53259629468841      2.51125533804260
  H          -1.32686323173541      5.19096565521587      5.06433527460046
  H          -1.81320798924016      6.69190157394814      4.21279750047827
  H          -3.69145358100540      6.51635704009823      2.61631165102416
  H          -5.56453586879933      4.93248378750929      2.70735020665277
  H          -4.72404943034181      1.97001409310277      4.59420595935984
  H          -6.08987128343903      2.94090982153641      3.95413513660031
  H          -7.33970440746783      2.04886153784502      2.11756587874262
  O          -5.56888858182809      1.54390874517017     -1.69332179256377
  H          -7.82507504979744     -0.21461962270840      1.30823184719506
  H          -5.90719189260981     -2.43533158197970      3.41731459309765
  H          -7.24352913796363     -2.40941585889493      2.22362237204119
  H          -6.82396853012622     -3.63627162124314      0.13120315418724
  O          -4.16004150965539     -1.64517052241784     -2.53019912072208
  H          -5.18707801505703     -5.21096265548576     -0.79668606480388
  H          -3.18803547107370     -6.10643572200638      2.12824538710912
  H          -3.81016091410601     -6.72432256816802      0.56442534520623
  C           1.59094084218714     -6.35083081472103      0.87925378907425
  H           1.54064293386773     -6.43466324634771      1.96888032058456
  H           1.86089047296043     -7.32523962839206      0.44571194166926
  H           0.08448146008976     -7.25703094729706     -1.25140275758352
  H           1.85010252427476     -6.49173422075024     -2.69642116508989
  H           1.59641359407880     -4.93897780902180     -3.55371181344032
  O           3.17752517208336     -3.10596813572814     -3.34881710969939
  C           4.58187692991196     -4.49381434857949     -0.42189838142962
  H           5.55518538813500     -5.00516367293406     -0.41916230723045
  H           6.55405677254000     -3.20211712157125     -1.75614839955328
  H           5.46678580260768     -2.33642481319171     -2.88925230592457
  O           4.92729827960298      0.08978240921038     -2.59033000692298
  H           7.57362804092981      0.38914232769272      0.55427751313222
  H           4.98677750688367     -3.34092432759981      2.74112256013569
  H           6.25589245956804     -3.78420119839563      1.55505537946575
  H           3.65962111728550     -6.47015743285129     -0.94322619062565
58
1_A Coordinates from ORCA-job M06-2X/def2-SVP/CPCM(water)
  C          -3.33293268839832      2.39017923276910      0.35664137408270
  N          -3.35874727072142      0.94398497219974      0.15010649858756
  C          -2.20759673993498      0.31093422558057      0.04758970798284
  C          -0.93648953024604      0.90093588861797      0.12303705625343
  C           0.19039211513454      0.10113901473394     -0.00478758572350
  C           1.51224518260301      0.59293786607933      0.06186329110124
  O           1.65644688422065      1.91828266829527      0.26169681130158
  C           2.53859503101965     -0.33494519253981     -0.08396089985954
  C           3.95167378063026     -0.24153289733157     -0.07459738668121
  C           4.69042954895423      0.97450739493454      0.11860831548686
  N           6.07769563295636      0.89781691537886      0.10666991147977
  C           6.79619120826636     -0.27368705892864     -0.08260504573074
  N           6.06308782379049     -1.42729646128983     -0.27108805802830
  C           4.66151165912978     -1.49576465873153     -0.27836576881885
  O           4.11180567643920     -2.57499825843562     -0.45143210761745
  O           4.19387511247826      2.09799186500137      0.29794862562474
  C          -4.68127502054756      0.26431220394979      0.07226226612994
  C          -4.52865227509240     -1.24848711748077     -0.14615399198354
  C          -5.91205323676002     -1.91374899168128     -0.21978554338248
  H          -5.76614953297013     -2.99293059671825     -0.37631731361309
  C          -6.70747013222816     -1.32136392963462     -1.38953506667291
  C          -6.66814129083797     -1.67583044073265      1.09315753086360
  C          -6.83208489687235     -0.16712083886028      1.31219880738397
  H          -7.36496629601924      0.01828062601901      2.25698354083901
  C          -7.61983319537680      0.44254489481879      0.14334710839659
  C          -6.87062214290248      0.18770321107007     -1.17279410206882
  H          -7.43100162536004      0.62812370065322     -2.01122915670248
  C          -5.48520938462084      0.84741500646747     -1.10743476553441
  C          -5.44669766217147      0.49089490422358      1.39179017799648
  H          -4.34988213786313      2.78248421910610      0.42089988814230
  H          -2.80065950398026      2.62613393772817      1.28884356454599
  H          -2.81477860314308      2.87850936588489     -0.48065953756131
  H          -2.25054152645014     -0.76780548007105     -0.10917150744127
  H          -0.80877452156388      1.97080410856210      0.28169497076461
  H           2.63510228221100      2.11754142925169      0.29404753708091
  H          -3.98136220802406     -1.43992410382923     -1.08307145244335
  H          -3.95455083344539     -1.69225891718193      0.68298806723885
  H          -6.18279689018326     -1.51223596606357     -2.33963267151515
  H          -7.69607007328760     -1.80346464764327     -1.45288890023179
  H          -7.65589897707706     -2.16198494062337      1.05065860264653
  H          -6.11402721486243     -2.12140791456057      1.93503665347015
  H          -8.62457952865489     -0.00680263783846      0.09463328103943
  H          -7.74913506936814      1.52585793944924      0.30010024248653
  H          -4.92583470901044      0.66867431654049     -2.04010271144932
  H          -5.60504238177419      1.93480207956029     -0.99078422557511
  H          -5.56540420322268      1.56709858210934      1.58737247986297
  H          -4.86001417347560      0.06072206993501      2.21970008484351
  H           0.06513400630683     -0.97273640268119     -0.16605213620263
  H           2.18577402354307     -1.35589229277675     -0.23960586291854
  C           6.84285233471875     -2.64436941313967     -0.47010721058352
  O           8.01168501871985     -0.29556656508369     -0.08474656170988
  C           6.81131485658633      2.14393319209053      0.30794509878180
  H           7.47178773608556     -2.83632469403635      0.40858447759124
  H           7.49313285665226     -2.53348707309969     -1.34689263913929
  H           6.14356765402594     -3.46887452899730     -0.61994535904997
  H           7.87907087115754      1.92063213655425      0.27460583446018
  H           6.54455730979920      2.57924373658843      1.27885446011938
  H           6.54873687101745      2.86126031583779     -0.47935869834629
58
1_A-A´ Coordinates from ORCA-job M06-2X/def2-SVP/CPCM(water)
  C          -2.93199455593262      1.95559231959668     -0.60794723485803
  N          -3.17855468415064      0.63406006966665     -0.00850902843490
  C          -2.18491956743557     -0.04216167940838      0.46420930271967
  C          -0.80797373289436      0.39218017414254      0.45874519449404
  C           0.12783265992294     -0.43152469046458      0.96720894591340
  C           1.57279725821414     -0.06794580442202      1.05141228963890
  O           1.85690903921064      0.61894075134006      2.17498074183566
  C           2.42698059619046     -0.44639922336267      0.07825355130981
  C           3.86966722636084     -0.21844940587645     -0.04988585353421
  C           4.56164431919535      0.78615232468326      0.65421121178617
  N           5.94004344428708      0.92037900286971      0.43863561301788
  C           6.65810083443427      0.14993761765945     -0.45315225343357
  N           5.94523693459570     -0.79850145264878     -1.15087136279123
  C           4.55851933195647     -1.03499379639118     -1.00537086155964
  O           4.02913791712495     -1.90619149713985     -1.69665305802611
  O           4.05259053958385      1.59587109035469      1.47245103898234
  C          -4.59230896997342      0.13311106320561      0.02193547634929
  C          -4.68490909613640     -1.25070091274537      0.67810495585768
  C          -6.14737987343091     -1.72398825818538      0.68867809164112
  H          -6.18137236171980     -2.71536169445476      1.16373048594165
  C          -6.66744791782392     -1.81620988748491     -0.75091600852659
  C          -7.00199921968824     -0.73244459998879      1.48742034595673
  C          -6.91130132214432      0.65056423392081      0.83206754026153
  H          -7.51141159714005      1.37578231484197      1.40137969924800
  C          -7.42226258282209      0.57319652219542     -0.61398207403001
  C          -6.57664926417232     -0.43368327799726     -1.40726744628507
  H          -6.93651542796834     -0.48658173844675     -2.44547036219186
  C          -5.11236645517559      0.03165818770155     -1.42530775311731
  C          -5.44980120403378      1.12470541353119      0.83226466341879
  H          -3.87190724809665      2.38513291245512     -0.95678176289740
  H          -2.48984996175432      2.61897212391775      0.14510331226505
  H          -2.24752694507424      1.84623868971106     -1.45789398186411
  H          -2.39341185309754     -1.02029148969390      0.90091654936787
  H          -0.52914807378724      1.36366018245613      0.04763602103487
  H           2.75628338190253      1.06797614807183      2.00863875512740
  H          -4.07167048245407     -1.97575935916375      0.11951880160811
  H          -4.31013025416581     -1.20366171644657      1.71306230400047
  H          -6.07266290844999     -2.54634960055867     -1.32288737165802
  H          -7.71210473286295     -2.16528928131387     -0.75002214133066
  H          -8.04948260758107     -1.07238522905144      1.50730316696309
  H          -6.64857616243922     -0.68131746119665      2.52975689589738
  H          -8.47815771190160      0.25991792258412     -0.62007989489034
  H          -7.36843633276986      1.56696999400553     -1.08725070608914
  H          -4.48395209649951     -0.68288354371228     -1.98056678095148
  H          -5.04761224047615      1.00537645166231     -1.93235020590769
  H          -5.39600120498174      2.13301840753073      0.39678723426070
  H          -5.05801802187214      1.17695057215681      1.86064832230240
  H          -0.18705966166238     -1.40015301852821      1.37836464413874
  H           1.99388362015998     -1.03711346661636     -0.73146048724212
  C           6.71300391264582     -1.59852582780713     -2.09506201758405
  O           7.85953193183501      0.29175288579861     -0.62755365595672
  C           6.63703295083793      1.95380787356105      1.19374732766292
  H           7.51243174305228     -2.13981213838395     -1.57211271617922
  H           7.17439543443168     -0.95227944599983     -2.85344493460470
  H           6.02701633662351     -2.30367464382718     -2.56836648734197
  H           7.69670802657391      1.90882118378456      0.93486531283622
  H           6.50225946557088      1.78598881172138      2.26945998889052
  H           6.23025942785933      2.94275889619035      0.94642865655779
58
1_A´ Coordinates from ORCA-job M06-2X/def2-SVP/CPCM(water)
  C          -2.58602789044010      0.43413591050943     -1.71594082728805
  N          -3.01120482608089     -0.00210213124933     -0.38831587673079
  C          -2.08261368707257     -0.23053673874569      0.52001256377170
  C          -0.69936996195435     -0.09101088054734      0.33297754890369
  C           0.14184233079488     -0.37565626689256      1.40170179312898
  C           1.55453905317362     -0.31633430792789      1.49404141198611
  O           2.05450505097651     -0.68138288550953      2.69891927356408
  C           2.30583311380019      0.09703822055578      0.40024884625335
  C           3.69143973733954      0.26660398656901      0.16388808454724
  C           4.73170639199632      0.00454929820015      1.12121262464441
  N           6.04603632274081      0.21688965900857      0.72249419363525
  C           6.42228541297680      0.66408621900966     -0.53547702068561
  N           5.40543036792236      0.91777883022235     -1.43296743168683
  C           4.03925351596740      0.74271609700217     -1.16837440211900
  O           3.22037287042281      0.99023646604617     -2.04319973383118
  O           4.55775166406566     -0.39975075161440      2.28061209016494
  C          -4.46839889864578     -0.16830328997235     -0.13312955850035
  C          -4.74269803783992     -0.62931469469521      1.30607438269664
  C          -6.25470659840949     -0.78949319697529      1.53030621946853
  H          -6.41517244007408     -1.11978930677642      2.56741925397695
  C          -6.81155201819342     -1.83737527971333      0.55871215746424
  C          -6.95528312271075      0.55490765723129      1.29828848920156
  C          -6.69253575205807      1.01658690187224     -0.14001853806034
  H          -7.18122129089010      1.98651631047792     -0.31722533465680
  C          -7.23769236049014     -0.02748681227325     -1.12558400073792
  C          -6.54888105073478     -1.37797874429198     -0.88038404398124
  H          -6.93480696530851     -2.12643941346572     -1.58881030667451
  C          -5.03647390696147     -1.22643608214324     -1.10052977021678
  C          -5.18099057482805      1.18121593876401     -0.35578082259692
  H          -3.45404437650486      0.58517301572300     -2.36080087746324
  H          -2.03093040256082      1.37988528584119     -1.64068379509198
  H          -1.93380187484705     -0.32524094791313     -2.17003101157178
  H          -2.42455517864400     -0.55678329356353      1.50290638616852
  H          -0.30421418656530      0.23184697885037     -0.62957286904740
  H           3.04668388502669     -0.60812682723607      2.65488031923439
  H          -4.24194529580187     -1.59233769347417      1.49474212128261
  H          -4.34464331848801      0.10985324018295      2.01966889400578
  H          -6.33108566896336     -2.81286172944350      0.73764986362467
  H          -7.89337781846270     -1.96465134928479      0.72388074822502
  H          -8.03841098160296      0.44776441334503      1.46913515519726
  H          -6.57874801477560      1.30610200769776      2.01125893811246
  H          -8.32638358879245     -0.13344236425290     -0.99406576806914
  H          -7.06009423553964      0.30369469201807     -2.16174248272739
  H          -4.52001681013035     -2.18355631042638     -0.92186582551349
  H          -4.84833623847310     -0.93270801825914     -2.14400811957280
  H          -4.99693970316057      1.54843212247176     -1.37648790010835
  H          -4.76670919380759      1.92122516192539      0.34813506319013
  H          -0.33923429061029     -0.70126823273580      2.33162601659035
  H           1.71281941707866      0.35442699146905     -0.47822147552903
  C           5.82722957266015      1.39190016160000     -2.74682201921855
  O           7.58658532321441      0.82954089768821     -0.84345220457354
  C           7.08823498739564     -0.05769506190172      1.70755183233723
  H           6.44968200326187      0.63400132945874     -3.23978567671235
  H           6.41592496534192      2.31151288915224     -2.64046785828604
  H           4.92950760848921      1.58297294798742     -3.33745817707329
  H           8.05524430211064      0.16158690049242      1.25164852664580
  H           7.04272299440718     -1.11007718455919      2.01390238431467
  H           6.93485966925973      0.56979926447151      2.59408854598816
58
1_A´-A´´ Coordinates from ORCA-job M06-2X/def2-SVP/CPCM(water)
  C          -3.58148693513787      1.97650718598055      2.14722846066050
  N          -3.37053335682483      0.78514141454299      1.35649257692503
  C          -2.09674505986451      0.29357647506068      1.32850698556705
  C          -1.02314285711692      0.79301995391815      1.98838390889212
  C           0.30202616056518      0.14694073357649      1.90671132605098
  C           1.25271290491547      0.48006995995906      0.98734382427186
  O           1.02019683270710      1.43640759142806      0.08084024658932
  C           2.49403292898915     -0.27022841361056      1.06458578183523
  C           3.65601737317927     -0.28378778890214      0.34517201990538
  C           3.95895545758348      0.57255635355535     -0.80968807443676
  N           5.17594369073140      0.39732734509374     -1.42312100728436
  C           6.14397851987855     -0.52718671361396     -1.02524100848618
  N           5.84949959091410     -1.32375603806911      0.06924021840122
  C           4.67129176079203     -1.27000962038455      0.80319877146171
  O           4.49768945123773     -1.99831620469430      1.75755453994886
  O           3.19831963988209      1.42660040495696     -1.25562630674390
  C          -4.45728732371711      0.30875467504359      0.47951429597256
  C          -4.02934607417967     -0.92073230156314     -0.33974921356409
  C          -5.18091683024509     -1.40237238340482     -1.23567090525748
  H          -4.83548128961213     -2.28062413205017     -1.80224256451983
  C          -5.57873156907653     -0.28350026168445     -2.20691272948242
  C          -6.38763962458379     -1.78595706879876     -0.37051083984001
  C          -6.83706837334548     -0.56066236713965      0.43431579264049
  H          -7.69769089822623     -0.82546291893377      1.06786128454610
  C          -7.23044986986735      0.57147142223769     -0.52584189287474
  C          -6.02718507707816      0.94405555813114     -1.40430335407450
  H          -6.30724807500977      1.75712699865965     -2.09187831631351
  C          -4.87172742894806      1.41827630782375     -0.51126405783433
  C          -5.68178658675641     -0.09240247811840      1.33004665745182
  H          -4.63483773802000      2.27253397139385      2.13209468265238
  H          -3.28780039860795      1.80020062604299      3.19535928490264
  H          -2.97613473225838      2.82184147053756      1.77234594820788
  H          -1.94860549371102     -0.59995246583095      0.72075596722532
  H          -1.10497744680269      1.69122083442380      2.60801770152551
  H           1.81373273955386      1.53362457900231     -0.50516622802168
  H          -3.16351361153471     -0.66657902435116     -0.97148106540849
  H          -3.72450013821108     -1.73344381108430      0.33948790084873
  H          -4.72386183437407     -0.02107923706434     -2.85137947141199
  H          -6.39515775836599     -0.62709807264974     -2.86274920671985
  H          -7.21070694075259     -2.14460165783679     -1.00980516595346
  H          -6.11664146501330     -2.60687702963920      0.31332151204672
  H          -8.07275984744856      0.25013866485658     -1.15990397685749
  H          -7.56543980411226      1.45178380434709      0.04709379448019
  H          -3.99516512917854      1.68951297696374     -1.12335860167508
  H          -5.18186797244066      2.31799275688841      0.04306456552163
  H          -6.01556244987582      0.76204096501586      1.93877356428551
  H          -5.37919087473003     -0.89557956999128      2.02213978656779
  H           0.57307381207221     -0.63395864634676      2.62466066469382
  H           2.49134497474008     -0.99655908132837      1.88083868469785
  C           6.89223398298232     -2.27494384064987      0.45279890757536
  O           7.19851715410649     -0.63352201706691     -1.60494578068498
  C           5.46144009412467      1.25443830370147     -2.57446106068992
  H           7.80362169431702     -1.73388289485036      0.73556374010468
  H           7.11822781051504     -2.93461159306416     -0.39321779066317
  H           6.52096923514009     -2.85624834033184      1.29855329241445
  H           6.44510407377877      0.98771190298069     -2.96365929932056
  H           5.44692051476383      2.30552223316559     -2.26154296565593
  H           4.69273046755818      1.10238050376602     -3.34138580509602
58
1_A´´ Coordinates from ORCA-job M06-2X/def2-SVP/CPCM(water)
  C          -3.08299786855364     -2.77372614884304     -1.91601402944854
  N          -2.54421307909819     -2.00507031006420     -0.79436815287055
  C          -1.45574652138179     -2.43341904964314     -0.20270335727005
  C          -0.75682623578496     -3.62931188767332     -0.50460175604109
  C           0.55156969933520     -3.81081892999046     -0.10180184341973
  C           1.45726755306787     -2.79577774876979      0.33619584055076
  O           2.48280590942278     -3.23466214133287      1.09458846772168
  C           1.27961308880202     -1.48652187525703     -0.09407913799500
  C           1.92925225768902     -0.25386429651278      0.20140600317026
  C           2.99593676385053     -0.09671828720429      1.14263629375831
  N           3.49108312104055      1.18631859762866      1.35266875208591
  C           3.01350159473763      2.32267437399111      0.71866464971338
  N           1.99221655753009      2.13948318763609     -0.19206890340160
  C           1.39041778271645      0.90604129802688     -0.48135896904778
  O           0.44691766275431      0.86823113574327     -1.26745192108923
  O           3.52765882893302     -1.01551599760174      1.78932834530903
  C          -3.21957838513119     -0.73007755019770     -0.41575115190228
  C          -2.54220676223367     -0.07274354010409      0.79705883747874
  C          -3.25851709133856      1.23941966546573      1.15161586626006
  H          -2.75562927556943      1.67936238262519      2.02565597270526
  C          -4.72795054357866      0.95380751683726      1.48411804651029
  C          -3.17177202928260      2.20304526646248     -0.03851735715209
  C          -3.84675994855914      1.55895126002226     -1.25543931723196
  H          -3.78356354448682      2.23655135429697     -2.12025741196589
  C          -5.31862883716004      1.26120610519277     -0.93459687388907
  C          -5.40386924725702      0.30928642716846      0.26774549159916
  H          -6.45813348772773      0.09250142387337      0.49651740996163
  C          -4.69379899955950     -1.00961410355545     -0.07283619162481
  C          -3.12371275549052      0.24959707358374     -1.60419209298963
  H          -3.88254359193614     -2.21536795098876     -2.40775091397827
  H          -2.28352383513765     -2.97364514864434     -2.64211963084007
  H          -3.48762776571735     -3.73005469127454     -1.55565631852957
  H          -1.06820235834348     -1.82749730330701      0.61528041567593
  H          -1.27019186876465     -4.44355938984306     -1.01819147294946
  H           2.99919147061113     -2.43515291928617      1.40138222852361
  H          -2.56924585868478     -0.75628048791562      1.66109877786410
  H          -1.48853534173161      0.14722469929072      0.55920006975445
  H          -4.79515636375286      0.28093673992704      2.35424762232932
  H          -5.24175444407509      1.89178821109708      1.74868861336621
  H          -3.66663163073350      3.15525116519189      0.21072365235081
  H          -2.11645139108157      2.42390821850170     -0.26769870132507
  H          -5.84871465370512      2.19955568587461     -0.70579264861296
  H          -5.81125395114158      0.80784720739682     -1.81019119268882
  H          -4.73620725993253     -1.70481471761088      0.78139506128102
  H          -5.20095570548050     -1.48944269599378     -0.92351536820708
  H          -3.57859411373340     -0.18905130913064     -2.50475719951926
  H          -2.05824718157981      0.43944805877640     -1.81265830883647
  H           0.95771920104632     -4.82802205844320     -0.10062878753746
  H           0.51392610212569     -1.36139325661248     -0.85834226158726
  C           1.49486167006709      3.34708764561861     -0.84259685233346
  O           3.46388524962272      3.42992303476517      0.94399748153366
  C           4.58049245634626      1.32559188289602      2.31427288969798
  H           2.33982629664922      3.92771855322172     -1.22897096656977
  H           0.93885309967511      3.96907957995844     -0.12714323656764
  H           0.83618523519389      3.04309285049989     -1.65842537869480
  H           4.86883774816501      2.37739215030569      2.35431157933003
  H           5.43208289810976      0.70959706877266      2.00059848776915
  H           4.25099968023355      0.98504397515168      3.30385084981597
58
1_A´´-B´ Coordinates from ORCA-job M06-2X/def2-SVP/CPCM(water)
  C          -2.20518922407161     -2.11502215413192     -2.09153343294684
  N          -1.86523780022545     -1.66753651062166     -0.75221727241966
  C          -0.94270062940057     -2.38797286375963     -0.06253061341896
  C          -0.77688762816092     -3.83894443046856     -0.27195598801748
  C           0.48139593018518     -4.27716759513545     -0.01862609927684
  C           1.36045535093494     -3.15054421163639      0.21084531615151
  O           2.29716685626879     -3.16415297254098      1.08837777088653
  C           0.90548608825906     -1.99264895164525     -0.50135298841750
  C           1.35146081779139     -0.61812488146595     -0.30851940117345
  C           1.93114195945430     -0.14957994621029      0.87582328544913
  N           2.13887128916806      1.20812236206974      1.03723950920993
  C           1.78294377778963      2.14652631758557      0.07894718933588
  N           1.30332428257171      1.65260622574483     -1.11606438136302
  C           1.08046566942129      0.28921016460259     -1.39061800080203
  O           0.65315771819210     -0.04917535743204     -2.48986836964993
  O           2.29586673512415     -0.89113117010038      1.84546860266319
  C          -2.57099773234434     -0.48776588067190     -0.20034956115453
  C          -2.15266537080628     -0.21050846650784      1.25317552478933
  C          -2.92076799854832      0.99554302431353      1.81485470433956
  H          -2.59462666308673      1.16075175404474      2.85295514634928
  C          -4.42627269468389      0.70020546111281      1.78428240378178
  C          -2.62290247807172      2.24194003014878      0.97259197240744
  C          -3.05815020253028      1.98236574866611     -0.47437933906625
  H          -2.83552709796516      2.86474655964569     -1.09439903097153
  C          -4.56287923351757      1.68429424099500     -0.51778555473864
  C          -4.86249479199164      0.44428862703586      0.33594682624980
  H          -5.94022385070586      0.22198528412592      0.30501024536837
  C          -4.09012551029716     -0.75674921657523     -0.22743804298461
  C          -2.27192129486240      0.78347635242428     -1.02305987977993
  H          -2.49735167158483     -1.26609864564656     -2.72074448585802
  H          -1.32416320764404     -2.58595050026255     -2.55478828032720
  H          -3.02807409897397     -2.84804921060002     -2.09344183909174
  H          -0.84294540378772     -2.10270133173120      0.98480827106002
  H          -1.61148663995744     -4.47342089711699     -0.58221338421447
  H           2.40757715762307     -2.09744310446556      1.46629480354331
  H          -2.36142574958639     -1.09255394535069      1.87996138430731
  H          -1.06760592761256     -0.01041128505004      1.29306597005424
  H          -4.65033691066976     -0.18100474446186      2.40722435149338
  H          -4.98499883979082      1.55299610794132      2.20249093445039
  H          -3.16133290854329      3.11123284960510      1.38342985370595
  H          -1.54451370619252      2.47338247659728      1.00501030825254
  H          -5.12836712763026      2.54973005536846     -0.13594692226869
  H          -4.88334074258027      1.51209857792051     -1.55831088537909
  H          -4.29901542081082     -1.66506928205829      0.36202688156422
  H          -4.41361910376271     -0.94851415731057     -1.26299718288146
  H          -2.52580826464698      0.62903938940908     -2.08275723782436
  H          -1.19564390771244      0.99500040609147     -0.96421613812063
  H           0.78927684048144     -5.31668030883977      0.09161186085483
  H           0.68372603713991     -2.19674035276375     -1.55055356502954
  C           0.94673311090131      2.65121785284464     -2.11663057638017
  O           1.89950335356516      3.34349584653333      0.26749209795296
  C           2.72367639056026      1.66874661145422      2.29332154531418
  H           1.80854099180239      3.29616086764969     -2.32756886679458
  H           0.12315274541634      3.27776828014150     -1.74606407075200
  H           0.63766557711691      2.12169253455039     -3.02020331198767
  H           2.87366166755694      2.74758635993957      2.22054074314879
  H           3.68047702218379      1.16099007180466      2.46116789939928
  H           2.05123246324941      1.43931193419461      3.12998930100764
58
1_B´ Coordinates from ORCA-job M06-2X/def2-SVP/CPCM(water)
  C          -2.33032843448645     -2.47141131139968     -1.75950084218940
  N          -2.07695173128686     -2.00674010214092     -0.40702614372968
  C          -0.73216044016186     -2.29390770694568      0.04491717418310
  C          -0.44732364235098     -3.78127396131123      0.04714175997212
  C           0.78762533839863     -4.09921190865920     -0.36552743934047
  C           1.51278142713516     -2.86434848730458     -0.73707361960410
  O           2.69527050801477     -2.74801716506480     -0.96226772281524
  C           0.48843260642836     -1.72116878717386     -0.75112174965738
  C           1.04585513414329     -0.37783970325244     -0.39157308348650
  C           1.51143167097633     -0.06586806979067      0.85511804663332
  N           1.97429216912640      1.18013832890333      1.18726295125478
  C           2.02360995121531      2.20799042959762      0.25353947052476
  N           1.59827094030096      1.89040774740751     -1.02038212654225
  C           1.12711169049628      0.63279177119115     -1.42497971111129
  O           0.78872324935874      0.44586152925266     -2.58530188648623
  O           1.54650098160033     -0.90097406756389      1.88880445330786
  C          -2.69857513964314     -0.70724890380510     -0.06071392088230
  C          -2.17443936247373     -0.18597423465266      1.29039853122438
  C          -2.86411952833321      1.12688041162761      1.68364902319815
  H          -2.45352984995222      1.46287531926970      2.64840411978318
  C          -4.37531756750373      0.90602282232998      1.81094761470517
  C          -2.57639448217770      2.17976907926287      0.60490693818394
  C          -3.13916578943350      1.69648729005712     -0.73752899929999
  H          -2.94183682679823      2.45038722147886     -1.51574589021902
  C          -4.65168880036325      1.46582696912090     -0.61242776816582
  C          -4.92061367317945      0.40815072922939      0.46776829307864
  H          -6.00403084307900      0.22843711613082      0.54867244557209
  C          -4.22323451001565     -0.90724256946042      0.08909445084099
  C          -2.46130963685078      0.37716731352676     -1.13392597380712
  H          -1.78392080757781     -1.90830796278149     -2.54131817363845
  H          -2.04266062492364     -3.52930347841231     -1.84898393089286
  H          -3.39986362113598     -2.40454628510785     -1.99459326507505
  H          -0.66473147112699     -1.97553797632053      1.09579821919880
  H          -1.20727448524551     -4.48489924669423      0.39554641320278
  H           1.35245403352759     -1.81357374218731      1.63211618279119
  H          -2.33989191262602     -0.95373026732859      2.06531066972265
  H          -1.09250927661138      0.00422141844155      1.23088216754731
  H          -4.58187306278518      0.16578683129710      2.60112470548041
  H          -4.87300798651704      1.84663210754189      2.09847781972289
  H          -3.03035397445574      3.14452849018094      0.88385318626129
  H          -1.48687284150945      2.33542378912577      0.51740718045702
  H          -5.15762034804795      2.40883128806890     -0.34784804968628
  H          -5.06095879875112      1.13128758500406     -1.57981249147179
  H          -4.39913206085264     -1.67375457865642      0.86126946332746
  H          -4.64946972203885     -1.28213624618580     -0.85414747607941
  H          -2.87279857907197      0.03755298147082     -2.09781793599494
  H          -1.38070722270690      0.52670049692814     -1.27821358427918
  H           1.24211419530948     -5.08927891094594     -0.39271248040116
  H           0.17896963449472     -1.65065654770224     -1.80722978575057
  C           1.66602564186126      2.97642116707042     -1.99365665337413
  O           2.42297947760648      3.31991966077000      0.53389775093460
  C           2.43337277662293      1.44119461793652      2.55278543915034
  H           2.70154228802322      3.32536514886885     -2.09272046177682
  H           1.04361313694953      3.81483613509841     -1.65646563945118
  H           1.30147773617075      2.59322087719953     -2.94848535887262
  H           2.76473792258414      2.48030210168300      2.59372859141887
  H           3.26332266379717      0.76976973569533      2.80222475947608
  H           1.61152187993218      1.28060371008029      3.26082434292710
57
2_A Coordinates from ORCA-job M06-2X/def2-SVP/CPCM(water)
  C          -0.14166068569754      2.57431808679736     -3.62989148184958
  N          -0.15540054472288      3.77767154249269     -2.80121683097233
  C          -0.11137934346312      3.63103348352715     -1.49272230800065
  C          -0.04773755097572      2.40934744959017     -0.80457988560927
  C          -0.00597032391166      2.41642486194692      0.58243386873526
  C           0.05299257187688      1.24948576408372      1.37317421443451
  O           0.04377304230427      0.06918724721700      0.71569756671653
  C           0.09689667712372      1.41534333260836      2.75293593359711
  C           0.14745116307640      0.50166140150968      3.83095986997345
  C           0.32997261859581     -0.92171633004191      3.70062017718915
  O           0.29761875719264     -1.65339503058201      4.83330475882142
  C          -0.32368216966161     -1.10321125818916      5.99272609349338
  C          -1.83517749099273     -1.10047418188822      5.82414778544591
  C           0.13918616275310     -1.93672355631598      7.16389259524297
  O           0.15527354114205      0.21392965420509      6.21044111914341
  C           0.17245800540901      1.08685900661001      5.16727739987122
  O           0.24631976418186      2.26822069284574      5.42171963894068
  O           0.56258734654339     -1.53639642958491      2.66416030418998
  C          -0.21623760698302      5.10198916785460     -3.47942153636538
  C          -0.21691480228568      6.25722879434298     -2.46706525757227
  C          -0.27896774071907      7.60471573600692     -3.20344204865701
  H          -0.27769896929979      8.40754946504471     -2.45116822795496
  C          -1.56324148129114      7.67613923092574     -4.03850497534019
  C           0.94273218061104      7.74820820193663     -4.11930824421472
  C           0.94389876287910      6.60251594790708     -5.13836428301135
  H           1.82193754459057      6.68730985828113     -5.79625028250954
  C          -0.34105311998067      6.65617784156812     -5.97765578030399
  C          -1.56421935204833      6.53041555232404     -5.05750581754097
  H          -2.48613841797624      6.56369581713296     -5.65743235373582
  C          -1.50878883862423      5.18655781541739     -4.31598982760359
  C           1.01332211522048      5.25928744795806     -4.39687442083383
  H           0.78197820345769      2.00616716853192     -3.45064655085538
  H          -1.00292315314845      1.93880079525773     -3.38074818041840
  H          -0.19384122566536      2.84185912494995     -4.68716462156120
  H          -0.12588440046192      4.54280693726836     -0.89409137018098
  H          -0.02861719538378      1.45496676692872     -1.32898189860274
  H          -0.02613648206802      3.37355738980769      1.11036606541697
  H           0.26020548852684     -0.65058847162320      1.36347412218993
  H           0.07315890628065      2.45866652317891      3.07434452007300
  H          -2.18623749011429     -2.12933986827738      5.67349587073180
  H          -2.29862453333135     -0.69045914161261      6.73059337629244
  H          -2.13516972914442     -0.48960115554252      4.96173559366412
  H          -0.18217059725366     -2.97652649588073      7.02539850258870
  H           1.23421169935396     -1.89524727883654      7.22677460875545
  H          -0.29693452679752     -1.54137004741145      8.08970770800120
  H          -1.08602867852024      6.16850922207751     -1.79581600297985
  H           0.69653476775447      6.21886802651671     -1.85215885583256
  H          -2.44559972397990      7.59920445199990     -3.38284703475925
  H          -1.61911096014921      8.64552440314635     -4.55902572368994
  H           0.90904708980470      8.71822369526627     -4.64056963759359
  H           1.86850242706786      7.72348762790147     -3.52203074184690
  H          -0.38633631090430      7.60727728938976     -6.53185791579368
  H          -0.34154741164122      5.84050439503921     -6.71892820231982
  H          -2.37448923296172      5.07898554244878     -3.64244057651892
  H          -1.54756125493754      4.36554855709191     -5.04745422746641
  H           1.05248213401576      4.44009252218968     -5.13038825424118
  H           1.92505037533408      5.20312540666139     -3.78017833677234
57
2_A-A´ Coordinates from ORCA-job M06-2X/def2-SVP/CPCM(water)
  C           0.53764596289421      2.74438034351855     -3.14124146406335
  N          -0.13040518861278      3.91595412485549     -2.55154032665046
  C          -0.62115255565092      3.83317538907113     -1.35977687071852
  C          -0.56864385591852      2.65873145829035     -0.52127790781554
  C          -1.10817180206605      2.72103970470585      0.71059245168972
  C          -1.13826150087241      1.55565513521562      1.64162991320542
  O          -2.22141298966044      0.77267967550616      1.43944340167752
  C          -0.16658610210797      1.38665633445702      2.56065117995083
  C          -0.00375095490205      0.33293243437210      3.56527400071419
  C          -0.63180418673212     -0.92901999509297      3.47829252480840
  O          -0.39154664028468     -1.83411176580983      4.46857227698618
  C           0.09127949333460     -1.34826978560179      5.71248849853320
  C          -1.02872332620931     -0.66033223187846      6.48292574071669
  C           0.65434560935464     -2.54058681239584      6.45304490392124
  O           1.16831234494230     -0.45515866097585      5.49599194080097
  C           1.01499091768110      0.53544038803117      4.55845606209586
  O           1.78554248255800      1.47666644119838      4.62646067816981
  O          -1.36607502442766     -1.33648131573654      2.56150183003216
  C          -0.19322364728103      5.16997943752817     -3.37233605504282
  C          -0.91662480800457      6.29666674586183     -2.62362424154116
  C          -0.95222183246190      7.56120246106418     -3.49702207582349
  H          -1.47473249773965      8.34899477040361     -2.93485297730962
  C          -1.70265488091938      7.26427690031745     -4.80083595375691
  C           0.48072626336427      8.00756277196388     -3.81221269255260
  C           1.20415707078767      6.88300999610757     -4.56216824093812
  H           2.23798880189858      7.18524128907645     -4.78580637318474
  C           0.45961785965078      6.56806684775520     -5.86777932165353
  C          -0.98037573227528      6.13887035141981     -5.55032039263436
  H          -1.51436646446003      5.90622641067166     -6.48356867676966
  C          -0.95570261142847      4.87365489724761     -4.67869897369678
  C           1.24658787824948      5.62397373701329     -3.68297284287178
  H           1.40349547342060      2.47195089413831     -2.52558159086300
  H          -0.16852434193062      1.90661153083343     -3.18403221555196
  H           0.87524238887380      2.98040296507148     -4.15097982543459
  H          -1.10888190469446      4.71743775991365     -0.94523397328995
  H          -0.09539025891495      1.74081822334456     -0.87304754482271
  H          -1.58357478736115      3.65709210180525      1.03342982946912
  H          -2.00499902625571     -0.12342145135991      1.84645783645757
  H           0.61148520992946      2.15307847772005      2.58165174978169
  H          -1.84245560516922     -1.37583707896107      6.65911221177673
  H          -0.64233593608114     -0.31115736482193      7.44930293889637
  H          -1.42104677588677      0.19855143522197      5.92291959620332
  H          -0.13885436752985     -3.27968200665096      6.62277515213928
  H           1.45410035577728     -2.99342517427533      5.85262592533044
  H           1.06162193229276     -2.21650322439278      7.41908927031653
  H          -1.94729798341522      5.98961818535579     -2.38367095837280
  H          -0.39288372832713      6.52097668007825     -1.68064738703773
  H          -2.74081247222955      6.96741935966908     -4.58157230531184
  H          -1.74024261402653      8.17030768061669     -5.42604973181237
  H           0.46150506557920      8.92032413801244     -4.42837957228343
  H           1.01678918057212      8.24654706019176     -2.87968760082986
  H           0.44911242182554      7.45856916733181     -6.51585681536092
  H           0.98029872376891      5.76572139031784     -6.41515017072727
  H          -1.97989971091441      4.55318361406558     -4.42934215180076
  H          -0.47213573506763      4.05939421437467     -5.23750070103209
  H           1.79916541796482      4.83181651236305     -4.20890755898709
  H           1.76787099509964      5.82952743187373     -2.73435442313130
57
2_A´ Coordinates from ORCA-job M06-2X/def2-SVP/CPCM(water)
  C           1.27688293753671      3.28105699483784     -2.25545089524742
  N           0.11101051635002      4.15358702208092     -2.13795686108595
  C          -0.72099296716500      3.95046918245026     -1.13517306997172
  C          -0.59188207241239      2.96128387443656     -0.14893251443472
  C          -1.57038249745263      2.88139996715451      0.83412920088457
  C          -1.68181565525796      2.00331720413433      1.93872980209964
  O          -2.74262701247650      2.24718548041145      2.75088906179833
  C          -0.73489332392761      1.00863031187889      2.14771567167008
  C          -0.59130715862414      0.01842032504787      3.14553398086438
  C          -1.59499445258092     -0.33227148276538      4.12093657031210
  O          -1.25708226102439     -1.25169770921610      5.04832190760987
  C           0.12303203202433     -1.51245638824681      5.29072590083451
  C           0.75028196344848     -0.35595811279638      6.05375752852844
  C           0.18737046603676     -2.82003789860792      6.04374913227892
  O           0.79111224821742     -1.71596070008268      4.05581529690133
  C           0.60406650226426     -0.81577039487079      3.05416982368174
  O           1.41301134028803     -0.79735500059356      2.15358810366397
  O          -2.74957444109141      0.07933565963461      4.15903098684096
  C          -0.07412353740050      5.22417043880411     -3.15590172562535
  C          -1.33590015258806      6.05628817040232     -2.88185934229596
  C          -1.49079593066040      7.14873888065784     -3.95172773903599
  H          -2.40093160564753      7.72412305891505     -3.72581701380074
  C          -1.61555789724053      6.50004590159372     -5.33586539173485
  C          -0.26901843346113      8.07518629620543     -3.92341794363421
  C           0.99288712127537      7.25120264678973     -4.20557300181313
  H           1.87932734131035      7.90267324188140     -4.17806197186092
  C           0.87934901417018      6.58712950099237     -5.58564165476219
  C          -0.35501261521741      5.67428950552562     -5.61930269755323
  H          -0.43612963503763      5.19412603696965     -6.60614601303820
  C          -0.20974783494225      4.58083009197035     -4.55084968667783
  C           1.14586814892389      6.16693838398529     -3.12889739763074
  H           1.90996709078470      3.37691582985130     -1.36192819305639
  H           0.95399921709338      2.23491520794719     -2.35184518667890
  H           1.86510969934130      3.55033478427235     -3.13520812300422
  H          -1.58636645502928      4.61117107636237     -1.06990905720686
  H           0.25550360677638      2.27662581468826     -0.16182417737808
  H          -2.38819602420476      3.60910168179996      0.77438009164968
  H          -2.88235528831339      1.45644528940875      3.32890184228772
  H           0.07720230012852      0.98873372516845      1.41864421450827
  H           0.22814427735226     -0.22586765279288      7.01023896510884
  H           1.80628486578975     -0.58340522722067      6.24785495375109
  H           0.68563282755683      0.57874915907050      5.48016262817266
  H          -0.34383512812101     -2.72100770911858      6.99856760979728
  H          -0.28261082139695     -3.60806299375283      5.44139519955027
  H           1.23557628520145     -3.08066382440952      6.23593111024990
  H          -2.22528331129831      5.40612362708747     -2.89373538321822
  H          -1.26787714131332      6.52608939948482     -1.88754309532519
  H          -2.50677767763803      5.85289484752644     -5.37185424184817
  H          -1.73874127515460      7.27884603695203     -6.10532860255463
  H          -0.38129098338063      8.86700616684901     -4.68121661904681
  H          -0.18779113984572      8.56554831639215     -2.93987039001827
  H           0.79531903497793      7.35944302562618     -6.36682134323434
  H           1.78799804608772      6.00009796278468     -5.79687338566225
  H          -1.09057755100881      3.91832661618245     -4.55066792666138
  H           0.67351937825499      3.96514575366362     -4.77747354825282
  H           2.07243938157516      5.60199922336530     -3.31011733155114
  H           1.21967663814704      6.62196337323044     -2.12776805814369
57
2_A´-A´´ Coordinates from ORCA-job M06-2X/def2-SVP/CPCM(water)
  C           2.49261503296900     -0.89236220758234     -2.58071943478171
  N           2.58447439740477     -1.07327554841973     -1.14808720961407
  C           1.53266131278490     -1.71408813282671     -0.55625130817501
  C           0.43458082084588     -2.21307179896168     -1.17617007425052
  C          -0.60556099819625     -2.95330842483671     -0.42869443730147
  C          -1.78352448174868     -2.44861466670429      0.03389919000715
  O          -2.66649227750706     -3.27897084646672      0.61826517835757
  C          -2.02302117826797     -1.02738555077176     -0.13106479924132
  C          -3.05332950773300     -0.19791869606933      0.19719829539296
  C          -4.28400553334806     -0.57005084069168      0.92529853579385
  O          -5.24499833731694      0.35204928097247      0.97229931801437
  C          -5.23571127350869      1.44724712195114      0.04744489746168
  C          -5.62572668852153      0.95830683364977     -1.33529039316361
  C          -6.17176477125446      2.48649473182917      0.61036813096992
  O          -3.93853862582588      2.03185106511991      0.02178970035291
  C          -2.85780448499132      1.24443772245035     -0.12790412223868
  O          -1.81218346713225      1.73149165950544     -0.46299600404557
  O          -4.45785114049722     -1.61192985947610      1.52148053899900
  C           3.51879658962546     -0.20763247314048     -0.39654736995468
  C           3.39061278948276     -0.41538827300755      1.12228883537165
  C           4.38366700456088      0.48149861708894      1.87705294392652
  H           4.26225297323420      0.30201228775654      2.95624854861070
  C           4.08305770537206      1.95235476261874      1.56040097511364
  C           5.81861514822162      0.14573642187588      1.45392963909169
  C           5.96053982027355      0.37157738117951     -0.05581120714920
  H           6.98443635197410      0.12431119691927     -0.37606930300417
  C           5.65542743724680      1.83952024823754     -0.38858679554714
  C           4.22412364624589      2.18205672025494      0.05050716190643
  H           4.00417195202105      3.23397329489504     -0.18881776278155
  C           3.23359945643995      1.27920335676405     -0.69899950366959
  C           4.97142442809288     -0.53738795204813     -0.79871813844616
  H           2.36798692880350     -1.86799827419217     -3.07538292560981
  H           1.62669909595495     -0.26335789877656     -2.85976196281031
  H           3.40151757251381     -0.42408915415427     -2.97104037063964
  H           1.60734574375540     -1.84415144023158      0.52417413909935
  H           0.29679830721726     -2.10563692221525     -2.25553596490677
  H          -0.47166825384670     -4.02701614792352     -0.23871094637006
  H          -3.37397585024010     -2.76109558105249      1.06305046078818
  H          -1.18823150287118     -0.52175171139793     -0.62325966754870
  H          -6.63104855245892      0.52073231757719     -1.29474502052256
  H          -5.62775978341268      1.80860800175376     -2.02875527191912
  H          -4.92040329298628      0.19952462616124     -1.70360085601090
  H          -7.18302514523758      2.06745105361109      0.67937274263193
  H          -5.82526336908357      2.78364474004489      1.60833778630446
  H          -6.18327945204475      3.36061697500346     -0.05205183683548
  H           2.36922142154366     -0.16632834961591      1.44983106730734
  H           3.57656647799095     -1.47341753423106      1.37008259695153
  H           3.06169483613726      2.20720764997873      1.88730038041078
  H           4.77991653075015      2.60586987566761      2.10987559145680
  H           6.53134161989500      0.78232705107534      2.00295837095890
  H           6.05073651497236     -0.90292219952462      1.70161178019182
  H           6.37373048791664      2.49771294192633      0.12673056070024
  H           5.76805017865662      2.01132319370671     -1.47170217020876
  H           2.19588042575340      1.50884419695056     -0.40165179787236
  H           3.31783917744670      1.46241634786839     -1.78166390561086
  H           5.10440558895374     -0.40785387205272     -1.88375662388593
  H           5.16741019297380     -1.59640731802266     -0.56373018205569
57
2_A´´ Coordinates from ORCA-job M06-2X/def2-SVP/CPCM(water)
  C           2.23371349196016      6.24214882412105     -0.89041912507057
  N           0.95280260727045      5.55201954894531     -0.74478195319618
  C           0.46596693183435      5.37848692924006      0.46068225492058
  C           1.03549263779310      5.85340688352925      1.66706840904167
  C           0.65376570637040      5.33569193900900      2.89083788757732
  C          -0.03167167109835      4.10725257917699      3.12358235338868
  O          -0.64705252353868      4.00901463698666      4.32524847463507
  C           0.04581717274994      3.08011093331127      2.19022333462718
  C          -0.56415747234674      1.80056602582895      2.10894025571312
  C          -1.62814626628577      1.34189783629901      2.95977685344135
  O          -2.09402447808835      0.09195447767195      2.74646757426248
  C          -1.27632418406106     -0.83539406055968      2.03815998269745
  C          -0.12860549017744     -1.30292016837776      2.91991092870708
  C          -2.18258969999114     -1.96202895556458      1.60165367017340
  O          -0.77888608601927     -0.22821284790430      0.85521755032953
  C          -0.22224342867667      1.00841915538067      0.93713373451797
  O           0.46517217579946      1.37714043155169      0.00536870384755
  O          -2.18750211211571      1.98873988000381      3.84112423277777
  C           0.28779903267990      5.01758892015548     -1.96842856850011
  C          -1.05253063780466      4.34539475013477     -1.63191700950901
  C          -1.70295404856510      3.79976670553453     -2.91246063035490
  H          -2.66117164518077      3.33363381888944     -2.63863079635597
  C          -0.77725637876300      2.75344661386042     -3.54525124224076
  C          -1.94521641906304      4.94756944896191     -3.89999734346586
  C          -0.60463669938523      5.60814346302877     -4.24372846421275
  H          -0.76596762125587      6.43931335288770     -4.94652335145390
  C           0.33482323273785      4.56972122350653     -4.87439882470218
  C           0.56309073340988      3.41347169183717     -3.88986779455223
  H           1.24132604210410      2.67139874474491     -4.33747481705138
  C           1.20834562968671      3.95578545225443     -2.60594302032193
  C           0.03461258165291      6.16524081523179     -2.96247559960174
  H           2.12293370574352      7.30086179001537     -0.61669272737871
  H           2.97891815902194      5.77772165549450     -0.23044719300503
  H           2.58101670081248      6.18014102239126     -1.92391571183314
  H          -0.48029562245777      4.84449464509613      0.53705928719845
  H           1.74727149084044      6.67978628304981      1.64279635773532
  H           0.89117139757101      5.91136161863381      3.79189608311992
  H          -1.27620451125731      3.24354536395735      4.28595504953750
  H           0.75881488396724      3.24712708174635      1.38276871030104
  H          -0.53418601847096     -1.78586225850781      3.81813844481979
  H           0.48046672030693     -2.02787307474383      2.36486856322789
  H           0.50668202504900     -0.45924350288479      3.22190494382933
  H          -2.61706644626473     -2.44804928696895      2.48409093474888
  H          -2.98542465881547     -1.55691763889143      0.97227196863915
  H          -1.60335805931555     -2.69741064578741      1.02951563941680
  H          -0.88369015808594      3.51011019611529     -0.93266685643548
  H          -1.72851566571667      5.07177695486942     -1.15246730547660
  H          -0.61550118492211      1.92041174988538     -2.84200140058055
  H          -1.24164102863607      2.33957149596772     -4.45450807150980
  H          -2.42136613351730      4.56097697069089     -4.81522011171294
  H          -2.62922024774428      5.68950964848222     -3.45716192185283
  H          -0.10677465823992      4.18491329804888     -5.80751484254603
  H           1.29749542700611      5.03999333375786     -5.13326283762333
  H           1.36169704729502      3.14378845666776     -1.87673389720883
  H           2.19011089204724      4.38954370248838     -2.84737138054327
  H           0.97960860412485      6.66992722782439     -3.21448959485753
  H          -0.62866377397402      6.90741486292385     -2.48921979007873
57
2_A´´-B´ Coordinates from ORCA-job M06-2X/def2-SVP/CPCM(water)
  C           1.19709613923387     -2.08395455296858     -1.97768342337425
  N           1.08140739240259     -1.61018244023820     -0.60965673933870
  C           0.10353173175039     -2.15022661248409      0.16601002017804
  C          -0.24014701323817     -3.57851900081756      0.03973016513929
  C          -1.53608682014327     -3.85630931663673      0.31872867348702
  C          -2.28646881988765     -2.63641552081814      0.49306664655429
  O          -3.26839560760198     -2.56724138565982      1.32282348046203
  C          -1.70016888110827     -1.54710701556118     -0.23191424433038
  C          -2.04111755789996     -0.12622949340079     -0.13551752067894
  C          -2.93645885348501      0.42932910534293      0.79970862884745
  O          -3.18190389774461      1.75270390272795      0.74953447110641
  C          -2.25611592873166      2.58880644383598      0.06001426310202
  C          -2.97883938284571      3.88387314329407     -0.22934820325351
  C          -1.01035136798901      2.78694677518696      0.90903121797425
  O          -1.93025442665837      2.01386368693499     -1.19497678408147
  C          -1.64632960560456      0.68076916160400     -1.26565809729337
  O          -1.12642597866095      0.27353254407246     -2.28597557535136
  O          -3.59902039170858     -0.18860726867371      1.66372541799569
  C           2.04066138202841     -0.58255133024284     -0.14851339956166
  C           1.78671854260850      0.78053392118998     -0.82233706094816
  C           2.84078390809128      1.80493828911720     -0.37326438288253
  H           2.64157027519269      2.76424718375137     -0.87606306222929
  C           4.24335989208734      1.30445332385013     -0.74564214828007
  C           2.75569953218792      1.98986512534574      1.14752700570400
  C           3.01072088934169      0.64321095686877      1.83575254382813
  H           2.92427701951877      0.76050881641427      2.92666264965876
  C           4.41576149526051      0.14476404532796      1.47678376371720
  C           4.51158498041831     -0.03411188501610     -0.04293724639272
  H           5.51345572941495     -0.40161154534116     -0.31327646129624
  C           3.46673007949279     -1.05924967450190     -0.49959522575459
  C           1.96036514316772     -0.37895162562712      1.37309547744867
  H           1.45754171637416     -1.25641719635109     -2.65059358599002
  H           1.95237280634161     -2.87827509425925     -2.08745130931022
  H           0.22790288083106     -2.48629312338338     -2.30788148282886
  H           0.10206030392815     -1.80400735322565      1.20045275606516
  H           0.51020621492244     -4.31726658513327     -0.25455187693554
  H          -1.96515308125877     -4.84635327227347      0.47064548830326
  H          -3.51787562951745     -1.53271730072177      1.48797737139749
  H          -1.50101704852394     -1.82032631905166     -1.27100159145883
  H          -3.29192930981370      4.35037355453192      0.71302729978630
  H          -2.30757645046927      4.56538920758975     -0.76677561039194
  H          -3.86152682056540      3.67544009884327     -0.84754867455350
  H          -1.28085298986370      3.30679179777461      1.83721239115293
  H          -0.55093344342629      1.82240434596168      1.16237706932859
  H          -0.28450441936556      3.39507322955098      0.35251718956931
  H           1.80569131914907      0.67579778931914     -1.91826283675565
  H           0.78108697767407      1.12885060742260     -0.54361005001825
  H           4.32204014066525      1.17752605865584     -1.83781595069853
  H           4.99944567710833      2.04714544340259     -0.44350580872252
  H           3.50205614354843      2.72903546017887      1.48097574203616
  H           1.76253549013202      2.37421224614082      1.42762283941499
  H           5.17004902131544      0.86970986169613      1.82292984615918
  H           4.61943239911994     -0.81343869083309      1.98201371276114
  H           3.55210120645663     -1.20340417550029     -1.58748042996689
  H           3.64198075778094     -2.03578902609341     -0.01779779482409
  H           2.12342222214189     -1.34069766986791      1.88694648902010
  H           0.95702431642462     -0.01235165125082      1.64869395730419
57
2_B´ Coordinates from ORCA-job M06-2X/def2-SVP/CPCM(water)
  C           2.41883872190979      4.62439539282193     -0.59920371291691
  N           1.05709446597113      4.11617782501295     -0.64114693502074
  C           0.32201575840523      4.38242764884136      0.57967902984533
  C           0.54408278431628      5.72595079611596      1.25444668668822
  C           0.64689875627221      5.63264432539262      2.58971687315690
  C           0.53392539786586      4.21319029272130      2.99610841365571
  O           0.37442854920368      3.77722664833200      4.11387228213062
  C           0.62913982498746      3.37860677912467      1.71864160883212
  C          -0.10747462452257      2.07898196114208      1.73592980469918
  C          -1.42340977900477      1.94975567389492      2.07262253658684
  O          -2.03379525822233      0.77457757277555      2.14608904237603
  C          -1.17828821440484     -0.36935066925590      2.30125002631710
  C          -0.64078211035368     -0.41595041092529      3.72223367820529
  C          -2.00589794467228     -1.57477584781833      1.93252073916961
  O          -0.12058918247753     -0.28393356724088      1.36135594248860
  C           0.57547887298993      0.88195239855371      1.26423519074618
  O           1.67353631114763      0.85544396121467      0.76327291767112
  O          -2.27220355859734      2.91731346166124      2.36478643612424
  C           0.30734586268659      4.30704578405933     -1.89809948954633
  C          -0.81668058947260      3.25296225303700     -1.98668605408291
  C          -1.59616711465549      3.38828705548867     -3.30188144534713
  H          -2.39960062699202      2.63564535086894     -3.32189516131157
  C          -0.64295053548608      3.16134947397308     -4.48101353359515
  C          -2.20377472848654      4.79576780225772     -3.39298914177701
  C          -1.08309478301363      5.84496212412854     -3.35361574583467
  H          -1.51836375246571      6.85413137012620     -3.42282316217066
  C          -0.12453923180268      5.61328966108702     -4.52927791491894
  C           0.47814359220267      4.20529690088923     -4.42500760804897
  H           1.18131760321303      4.04124420659240     -5.25623750777920
  C           1.24396100873129      4.08148106428591     -3.10043927670616
  C          -0.31357353728876      5.71557581528381     -2.02978801189264
  H           3.07194620031790      4.06882462317493     -1.28386949817557
  H           2.50360550327446      5.70239837302982     -0.83967115026069
  H           2.82123228156084      4.48298167382208      0.41478369479527
  H          -0.75169550038798      4.31972060309220      0.34422784367361
  H           0.57948814652303      6.65849348736459      0.68575210153603
  H           0.74838161643503      6.44974093783200      3.30399100263496
  H          -1.90626421118679      3.80048863517657      2.20942397345536
  H           1.70077937610752      3.13186045477190      1.62742979360353
  H          -1.47824011422182     -0.53105350636013      4.42196538490981
  H           0.03052445151598     -1.27866603108695      3.81874454112737
  H          -0.08717682535429      0.49948964010749      3.97109647810263
  H          -2.86556246779654     -1.65178174486447      2.60957638428528
  H          -2.35710259582601     -1.47179861062854      0.89795071630460
  H          -1.38970795376491     -2.47774920746740      2.02348071815715
  H          -0.35700274826858      2.25355906660613     -1.90812438092628
  H          -1.51854301906020      3.35704219651583     -1.14359525145805
  H          -0.21698509123324      2.14595386373120     -4.43054614828348
  H          -1.19012493037878      3.24503487022677     -5.43425256626149
  H          -2.78007139488339      4.89637700802884     -4.32722732638152
  H          -2.90165023474839      4.95935905589194     -2.55519889819199
  H          -0.66497919979176      5.72205309959838     -5.48379865463055
  H           0.67804562192061      6.36890247903128     -4.51536600430365
  H           1.70559924165432      3.08349792593578     -3.01107459086079
  H           2.05374156318899      4.82646628497017     -3.09017966353118
  H           0.48605616039121      6.47461578771677     -1.97680012062861
  H          -1.00316981397111      5.89886292934033     -1.18872488643579
184
1_CB7_A Coordinates from ORCA-job ONIOM GFN2//M06-2X/def2-SVP/ALPB(water)
  C           1.65473078541927      2.19652403528790     -2.05076090884239
  N           1.55153370498955      0.95673070922640     -1.28254421690306
  C           2.39412049211730     -0.01116438135126     -1.53050307019492
  C           3.43914774841761      0.00468734675343     -2.48571661018835
  C           4.21371400305067     -1.12439543162127     -2.58829424033600
  C           5.28313263434702     -1.28512555931498     -3.52078300477140
  O           5.51589169221148     -0.23657476177660     -4.33224925605833
  C           5.95330989230785     -2.48884684832290     -3.49422933977456
  C           7.05269230155337     -3.02897027772279     -4.23758344617627
  C           7.78083855581630     -2.31560824856146     -5.23391589650493
  N           8.83911389457155     -2.97524742454100     -5.86747148419507
  C           9.23032329431175     -4.26901097137341     -5.58279994390232
  N           8.51138866742494     -4.93218939693041     -4.61463703173689
  C           7.42385890609386     -4.38448593366817     -3.90410612472993
  O           6.86149763490571     -5.07761625984889     -3.05826090085208
  O           7.56853901650237     -1.14462681138505     -5.60190635972946
  C           0.42337124217518      0.82784351763560     -0.32133586016611
  C          -0.89152430298761      1.12970734979479     -1.06706507168899
  C          -2.08137309993703      1.04067521881487     -0.10069399379372
  H          -3.02543302549491      1.25723944563841     -0.62648347203238
  C          -1.88726381706057      2.05597459893388      1.03448998593106
  C          -2.16263630516325     -0.37420331161486      0.48333448019869
  C          -0.86086863066777     -0.68751908502380      1.22947782618910
  H          -0.92626096964446     -1.70838077122762      1.64059357183352
  C          -0.67438686065258      0.31296318493592      2.37678675357430
  C          -0.59380591290997      1.72797874742821      1.79215260017422
  H          -0.44818861512950      2.45334742710958      2.60447787938549
  C           0.60590429929200      1.82499638698479      0.83587471252730
  C           0.33506579755826     -0.58803648937372      0.26784186012690
  H           1.21617752790854      2.04680435227260     -3.04891891225141
  H           1.10790917261111      3.00667585899956     -1.55935168786883
  H           2.70851075657514      2.47852161876776     -2.12740091577188
  H           2.29959651403860     -0.92923377477378     -0.94829510824421
  H           3.61475548340171      0.84434929915279     -3.15481096056600
  H           6.30754712287998     -0.44349138749145     -4.90083749162983
  H          -0.82378872017850      2.13267271081193     -1.51364464626598
  H          -0.97602468772219      0.40374927783700     -1.89140472033488
  H          -1.79897336374072      3.06694519816935      0.60421426819641
  H          -2.76189734845653      2.03803849590762      1.71126747858878
  H          -3.02914409398622     -0.46903741210410      1.16065559172498
  H          -2.32995436414516     -1.11061300224534     -0.32124710752545
  H          -1.51051745055648      0.22297349156869      3.09549184847544
  H           0.26863229057355      0.08965755057108      2.90185855616507
  H           0.69865031911257      2.85513453056661      0.45645012619647
  H           1.54799698985381      1.60306026386032      1.36555485770701
  H           1.27230285483733     -0.82423545817227      0.79977647617322
  H           0.23100445367902     -1.30750723019852     -0.56026499289873
  H           3.99069783515209     -1.95832889326788     -1.91655322847439
  H           5.57008267311125     -3.18781634684462     -2.74968659451476
  C           8.94110416711286     -6.29661372387867     -4.32988121079174
  O          10.16458839958961     -4.81220082583334     -6.15406293714612
  C           9.57160119971357     -2.22730798798117     -6.88444042261935
  N          -4.53245962014121     -0.26129234684194     -3.34233427845924
  C          -4.84383332174064     -1.66283398774909     -3.42513472500749
  H          -5.10958916057365     -1.90757322687701     -4.45987487020650
  H          -5.68487911456028     -1.84222231847492     -2.74532779420135
  N          -3.78753988323065     -2.53469543630027     -2.99529209868799
  C          -2.64633508781474     -2.88254330743899     -3.80463913441815
  H          -2.97462428331571     -3.20126793349484     -4.80290535639200
  C          -1.93112723151621     -3.96978394031878     -2.96108337777045
  H          -1.82148632804244     -4.94803478929458     -3.44775055020387
  N          -0.63591532772138     -3.39307822906654     -2.69954703397039
  C           0.49717741589615     -4.15826263423587     -2.25011159056200
  H           0.45180039188347     -5.15388710883183     -2.70722954847489
  H           1.39827814958852     -3.62293446714611     -2.57223406787549
  N           0.59549115994292     -4.29696320737761     -0.82308719339139
  C          -0.18599058461067     -5.22841612662403     -0.04495453567421
  H          -0.14539049965806     -6.22661696857760     -0.50244157769869
  N          -1.55510150027198     -4.83266738034102      0.16169130402748
  C          -2.60956891498308     -5.09209218470467     -0.78192273724848
  H          -2.42239935053533     -6.05872603841876     -1.26381249396924
  H          -3.54723570963716     -5.10587457448401     -0.21418888551908
  C          -1.80909270443836     -4.47506917244384      1.46120822660633
  O          -2.88567257299626     -4.15270347444087      1.91358541360563
  N          -0.65127887944087     -4.63699160899989      2.17898466550542
  C          -0.64190581747878     -4.65362634169398      3.61765809214773
  H          -0.11643418259247     -5.55343010454763      3.95830224831117
  H          -1.69003919206742     -4.66000035828669      3.93914059870513
  N          -0.03931219116080     -3.50112843884920      4.22482254589774
  C           1.38291285625398     -3.32660721062698      4.39312158942119
  N           2.07477187849336     -2.94139474401370      3.19058047505398
  C           2.50485406102285     -3.87350057053771      2.18362300003155
  N           1.51569194473217     -4.18147795835722      1.18778203788052
  H           2.81887037117902     -4.80046544441028      2.67576983204264
  H           3.34235480647347     -3.40867418779142      1.65078169255618
  C           2.47198703490624     -1.63002386722056      3.21081941327306
  O           3.04827117914374     -1.04887209011918      2.31649660693241
  N           2.17112690903262     -1.11438368660035      4.44461688785403
  C           2.74500732238429      0.11264310432604      4.93193816041037
  H           3.51728083482319      0.40798943616921      4.21194753556953
  N           1.83072091375128      1.21752319701384      5.01990089286952
  C           1.91302410182866      2.30247269295340      4.18645738157283
  O           2.66686143422474      2.41335788010252      3.24494241134919
  N           1.07032610856323      3.27086198304330      4.66585636488724
  C           0.37140726285918      2.85351399064239      5.85625675411421
  N          -1.04264417257665      2.64078196697589      5.67599058500814
  C          -1.39847919089324      1.32172873873891      5.77383512822436
  O          -2.52661131436641      0.88196773680213      5.70968462266654
  N          -0.26907289453639      0.60366459519618      6.06593626751987
  C          -0.32163997350093     -0.76062477517705      6.51246087109757
  N           0.10347196982545     -1.72991792978844      5.54217788149775
  H          -1.37411525353074     -0.97845790135391      6.72738880229377
  H           0.29736508156988     -0.86429690607231      7.41091011219300
  C          -2.01563267526802      3.69700507246044      5.66527647973646
  N          -2.17202930634957      4.35005781419822      4.39693110381619
  C          -3.28162545151391      4.17242415123404      3.61280880720166
  N          -3.26344573833017      5.13410973712701      2.63795082598858
  C          -4.40430382218128      5.41005203361711      1.80842969423226
  N          -4.29264749975439      4.93982816178667      0.45591049138697
  C          -4.97703435830535      3.84565953386015     -0.00308239661118
  N          -4.84590889258982      3.81529292649918     -1.36687809008060
  C          -5.62599143980577      2.94563683717048     -2.19924224132789
  N          -4.88960127482914      1.85458653526382     -2.77852923518525
  C          -4.15158112196960      1.95857376604687     -4.01212744775838
  H          -4.72399880620111      2.54567210754802     -4.74397655995964
  N          -2.82272540774844      2.50170794552766     -3.87590370180020
  C          -1.84827531813158      1.58209640182303     -4.15568426815040
  N          -2.46012437610271      0.38825494984962     -4.43188238731630
  C          -1.73206844167078     -0.76731084785309     -4.87458342296416
  H          -2.18977796305466     -1.15505796576678     -5.79171871138314
  H          -0.70516743484240     -0.43015990208352     -5.05897925077520
  O          -0.66039927234714      1.80583905315133     -4.24121639113889
  C          -2.53908243060692      3.90177656894691     -3.71322020770774
  H          -3.17056788020592      4.47814435275731     -4.39975774226219
  H          -1.47750097639777      4.02852564926675     -3.95525483079177
  N          -2.72993532369110      4.40903989694790     -2.37947062659003
  C          -1.68557827595723      4.78423999586754     -1.57631789404809
  O          -0.51444477896029      4.53814765783043     -1.76954862205512
  N          -2.18198475367562      5.55485525935114     -0.55983179142591
  C          -1.33642042632657      6.33195309653557      0.30644466879050
  H          -0.34216859675088      6.34827310982727     -0.15511450838517
  N          -1.16088993532813      5.78926749433488      1.62531491695308
  C           0.00967255569692      5.20264253386755      2.02779787802064
  O           0.97124068056315      4.99187830006011      1.32240982989733
  N          -0.06530676457958      4.99159681101690      3.38019973392881
  H          -1.75191589814219      7.34201109178514      0.38867128106677
  H          -6.08022612060682      3.53524409740755     -3.00454878638328
  H          -6.39202838004887      2.50084762862023     -1.55340671939723
  C          -4.00054918413842      4.86684675724494     -1.87298442267199
  H          -4.53216582767456      5.44131855734885     -2.64312322248540
  O          -5.65926099058262      3.09758631496964      0.66345078206704
  C          -3.61826992416621      5.65960340481807     -0.59603134779728
  H          -3.92238542460933      6.71463888139839     -0.58592296923874
  H          -5.25074719715577      4.87456893205292      2.25375321908584
  H          -4.58052059238333      6.49146866582181      1.79562100068660
  C          -2.09339703125737      5.97408320647316      2.70702879615651
  H          -2.39127234586217      7.02929533249479      2.77374692410331
  O          -4.16900615615576      3.36914383547809      3.80700776018374
  C          -1.32594495252315      5.42118396213700      3.93572459242221
  H          -1.15438319670726      6.14143805037847      4.74713726077321
  H          -2.98097725558650      3.23398021023327      5.90054192184403
  H          -1.73910221512640      4.44390202761398      6.41867890425574
  H           0.54320689773377      3.57509386987795      6.66662797067019
  C           1.07984396081904      4.62187896312775      4.16918555145024
  H           1.95045559749791      4.70167730350224      3.50782019797689
  H           1.16226214482069      5.31000549971884      5.01854737471510
  C           0.91436184246268      1.42384691916493      6.11356546570378
  H           1.43223723811072      1.28181870743614      7.07197077518819
  H           3.17814734344451     -0.07252522984868      5.92193194110975
  H           1.82909691621220     -4.23761200703997      4.81333670489659
  C           1.48091695032542     -2.06279334220296      5.28556967593313
  H           2.02110289190839     -2.19382676216563      6.23247663751728
  C          -0.77350386624588     -2.54411090083824      4.87582143402578
  O          -1.98290451358338     -2.49206482800236      4.93405317089467
  C           0.43917707703367     -5.12179632719733      1.36983669307277
  H           0.82805725634050     -6.06231491917090      1.78398988217221
  C           1.59845223431311     -3.71851627889641     -0.09488926940114
  O           2.46353390062811     -2.98755480677592     -0.53016223032043
  C          -0.50816401093825     -2.13405853270735     -3.23017710764103
  O           0.47253597776133     -1.42811067417477     -3.15289275731624
  N          -2.76882019846690     -4.08673282565896     -1.79364627744636
  N          -1.65971442736914     -1.83724520373443     -3.91190179941913
  C          -3.83004949576723     -3.21971239418218     -1.81010954881213
  O          -4.70403977508520     -3.14699134793031     -0.97404204577078
  C          -3.89848325717054      0.47993772681957     -4.40349502218070
  H          -4.31245936608229      0.17342236522206     -5.37432706566018
  C          -5.10342946014558      0.55417613822233     -2.39945721014104
  O          -5.75528909734415      0.19100774443798     -1.44442122141133
  H           8.88065240396839     -1.91141903062392     -7.67477119561701
  H          10.35236091879274     -2.87982181193570     -7.28068249972152
  H          10.00209906344364     -1.32355439524510     -6.43705063355229
  H           8.88212240152445     -6.90169075789273     -5.24284420034174
  H           8.28050044181862     -6.68834038673663     -3.55390625297058
  H           9.98539660129244     -6.29471293089691     -3.99403550029244
184
1_CB7_A-A´ Coordinates from ORCA-job ONIOM GFN2//M06-2X/def2-SVP/ALPB(water)
  C          -2.36195872255715      2.07456426521882     -0.03304355335934
  N          -2.69411500423149      0.64786401471265     -0.11928512241570
  C          -1.80381245784922     -0.23615225621956      0.16235469042583
  C          -0.45503296688083      0.03677315517736      0.61372579078734
  C           0.32908259784433     -1.02076496797169      0.87786419173732
  C           1.69164738706588     -0.90565093194971      1.48325185749654
  O           1.61535613016493     -0.58780047648152      2.79338277606870
  C           2.78124330205647     -1.12189542332268      0.72608457328296
  C           4.21511225317231     -1.07816429681043      1.04778013295675
  C           4.72076466721365     -1.02518152183850      2.35805257448912
  N           6.11734951154578     -0.98061215405543      2.53188482297786
  C           7.02193162089438     -1.02424741930618      1.49649381718603
  N           6.49512791379279     -1.11622510086687      0.23178424621640
  C           5.10805603902611     -1.15207373793366     -0.06490420348342
  O           4.76684555980039     -1.24917570242343     -1.24919245930480
  O           4.04891720831665     -1.01357164246555      3.42261134041831
  C          -4.11173631492104      0.29462679304809     -0.44575511468810
  C          -4.35817687134786     -1.21522264076447     -0.32407962103100
  C          -5.83319578018129     -1.53084493179537     -0.62165576609187
  H          -6.01134840631109     -2.61373206747122     -0.52042472563910
  C          -6.16633714682808     -1.08867402730258     -2.05144550666276
  C          -6.73799138431404     -0.78996500494048      0.36935660295072
  C          -6.49537682531723      0.71853578405793      0.24522963913017
  H          -7.15798879615495      1.23894966676740      0.95542384930564
  C          -6.81791919482916      1.17638021035329     -1.18401487223621
  C          -5.92159231494696      0.41959761726884     -2.17319535471734
  H          -6.14246411582179      0.74776136846677     -3.19751787007752
  C          -4.44367337012672      0.73173855331255     -1.88170849344102
  C          -5.02395338793304      1.03245174282952      0.55354671667450
  H          -3.07718735159700      2.66994770427522     -0.60697626176374
  H          -2.41997748965826      2.39338816679943      1.01813271956200
  H          -1.36136421095438      2.23089742123662     -0.44039962383506
  H          -2.06054092813648     -1.29436153436806      0.06959030904632
  H          -0.11488109913363      1.05302967396286      0.80766601540889
  H           2.53715673373908     -0.71836069579280      3.18272331030992
  H          -3.70134439477820     -1.74871505697926     -1.03208611360456
  H          -4.09055739880019     -1.53620965246972      0.69495385314143
  H          -5.50442061778886     -1.61586203279499     -2.75704738806128
  H          -7.21601431322109     -1.34410400827655     -2.28823225989968
  H          -7.79763420911113     -1.03079771474513      0.17694070460532
  H          -6.54007163548617     -1.12776850211583      1.40101484636769
  H          -7.88798810628814      1.00243018796938     -1.40192661647224
  H          -6.61488376000912      2.25584163431767     -1.27417369646885
  H          -3.78767891316858      0.20209989705318     -2.59315543104693
  H          -4.25751708277481      1.80751625936106     -2.02611306075882
  H          -4.83393120151046      2.11317551355990      0.48047115288944
  H          -4.73982414047520      0.70756946494733      1.56680035942579
  H          -0.09566118433466     -2.01685088207540      0.69203254730001
  H           2.58901797542978     -1.36337316181924     -0.32173311867642
  C           7.46060718155375     -1.18157426907715     -0.85636213911215
  O           8.23654342467586     -0.99120016948268      1.67629551893257
  C           6.61537283589751     -0.89542849243083      3.89873693216240
  H           8.10163771748170     -2.06428479685347     -0.73463817589094
  H           8.10561201173197     -0.29410317638222     -0.83695647869839
  H           6.89196650584139     -1.23540668705526     -1.78744397370678
  H           7.70616944898749     -0.86179345933334      3.85267807140144
  H           6.27019232885115     -1.76416427619996      4.47206873519994
  H           6.21156496737308      0.00279976056719      4.38113327581542
  C          -7.68937842351524      3.02244963565544     -5.14191873583530
  H          -7.90946711592518      3.33884249782973     -6.17045920493640
  C          -7.89957793412955      4.10654340204482     -4.05325554452686
  H          -8.25462768382112      5.07919336818868     -4.41986736104172
  N          -8.88469748074101      3.51706522387647     -3.18010605969608
  C          -9.26213927636862      2.26290215696818     -3.58060121895222
  N          -8.59465001882217      1.97520796527354     -4.74216068871592
  C          -8.94732161582636      0.86051938882103     -5.57486895917011
  N          -8.01594516868987     -0.23201952216994     -5.53318361074623
  C          -6.81747908749169     -0.29791242870417     -6.33112243873594
  C          -6.35830289935745     -1.76929056335931     -6.15977213639726
  H          -6.28396890665212     -2.35083708812581     -7.08874802153639
  N          -7.36721149838764     -2.33600717396079     -5.30079625596753
  C          -8.30990500074691     -1.41922020289325     -4.91670373034279
  O          -9.28312028968518     -1.64262632167785     -4.22883801768347
  C          -7.52992840114665     -3.74461678676573     -5.06933785594401
  N          -6.68101826198791     -4.29032059671605     -4.04776937457918
  C          -5.31019303879828     -4.67673610212604     -4.26203462649478
  C          -4.95322463431751     -5.45778256748200     -2.97130346012915
  N          -6.15588393067828     -5.35457678700334     -2.18018392830666
  C          -7.14639202248161     -4.64582738675822     -2.80931822010725
  O          -8.26462921497850     -4.45385934236511     -2.38350722088299
  C          -6.38157520603121     -6.08272814842019     -0.96346243988696
  N          -5.77752133467541     -5.49910405161583      0.20522017098691
  C          -4.42167109069611     -5.76621907832333      0.61914036478481
  C          -4.37644014470034     -5.21624620416351      2.06849843435808
  N          -5.72438656521360     -4.76584393285850      2.29963472828487
  C          -6.52758348865560     -4.92152420400415      1.19868342521899
  O          -7.71041883317323     -4.66739261969980      1.13825803411066
  C          -6.25751886028578     -4.49085295703411      3.60746621688826
  N          -6.03383102462905     -3.15245103967590      4.07555853476655
  C          -4.78701247861211     -2.68192341341554      4.62667158214363
  C          -5.14228968126245     -1.26880264606404      5.15665753842930
  N          -6.53972189668328     -1.13468581979727      4.82621997478554
  C          -7.36532215972213     -0.03660559318099      5.24259638604159
  N          -7.20297932149986      1.16052651104634      4.46177034118106
  C          -6.23116132050580      2.18191707983858      4.76079226827271
  C          -6.71619790091628      3.39703568386666      3.92861456082349
  N          -7.88956157827698      2.89433994610298      3.25857850883997
  C          -8.86760597350605      3.74025974323560      2.62853660685297
  N          -8.55848586228034      4.10071905249814      1.27463103533951
  C          -7.64742187875823      5.15775604628633      0.91377399585334
  C          -7.87945628832841      5.32043000935298     -0.61096203818868
  H          -8.21896254526769      6.31334705459245     -0.93405257839402
  N          -8.88863002833978      4.33206395701728     -0.90096298253387
  C          -9.58553133734867      4.23923628922895     -2.15357812345537
  H          -9.80285642450118      5.25039499160905     -2.51576805444395
  H         -10.50823612777171      3.68195800898930     -1.95490113211967
  C          -9.25180583555478      3.60442031669592      0.20153380527121
  O         -10.10296837487043      2.74240332269337      0.24100832898099
  N          -6.58650524148497      5.02677319210077     -1.17466409146907
  C          -5.66801910558219      4.67018886321499     -0.22484231989464
  N          -6.25641722784593      4.78896350120495      1.00650536689711
  C          -5.49712194107766      4.84368396057466      2.22834930838494
  N          -5.60082692748382      3.67374476638533      3.05765865692096
  C          -4.54828230453529      2.82596569307963      3.26860011579918
  N          -4.91132867354039      1.93040838809459      4.23719291966483
  C          -3.99581674301993      0.96357402795946      4.77527769155402
  N          -4.27704880706641     -0.39892618213633      4.40040203901940
  C          -3.52415289272256     -1.08197209314249      3.48105716886627
  N          -3.77323137769155     -2.42265137978518      3.63487778163104
  C          -2.89029619970889     -3.43871653568292      3.12640562148012
  N          -3.39958981255670     -4.15556254161920      1.98896911861309
  C          -2.84804215563946     -4.04597102189310      0.74351096024803
  N          -3.42355260507964     -4.98371865396607     -0.06412491653742
  C          -2.96987345153180     -5.22858189283231     -1.40545770742316
  N          -3.83720007945742     -4.72405514885287     -2.43494473134508
  C          -3.56415323617790     -3.58729521526291     -3.14961849035926
  N          -4.38013113692097     -3.57303133233904     -4.25055992386994
  C          -4.13246680001912     -2.72656698230923     -5.38810870517124
  N          -5.05903625190127     -1.64029701364984     -5.54909206852695
  C          -4.69645445333160     -0.33425545078998     -5.34648988478241
  N          -5.71020272487738      0.46390433461476     -5.80810822139793
  C          -5.56493448580243      1.88721550247471     -5.96686118973269
  N          -6.29204397493577      2.68476732044622     -5.01514013320166
  C          -5.66973492938311      3.39570486933916     -4.02203981924894
  N          -6.59151244332935      4.24332539747639     -3.46705248287154
  C          -6.22538409145565      5.28148663693674     -2.54356470010663
  H          -6.69042396202598      6.22106991278326     -2.86063524305715
  H          -5.13176975619497      5.35075371518949     -2.57396635843241
  O          -4.49405336513786      3.34804709975779     -3.73578385913375
  H          -5.88311530720884      2.16428843697691     -6.97848918498281
  H          -4.50281973947869      2.10910317139013     -5.81062162674392
  O          -3.63090653873220      0.04332549297017     -4.91191757269463
  H          -4.14527284315820     -3.34442588846502     -6.29363784368119
  H          -3.14673394094144     -2.27168937788294     -5.23534155651211
  O          -2.70875501819002     -2.77048631807608     -2.88371346390252
  H          -2.01216890445904     -4.70528826652616     -1.50683676269925
  H          -2.84544266006078     -6.30714220316645     -1.54966776138929
  O          -1.94433317561549     -3.29866100611709      0.42996843122667
  H          -1.97280560077296     -2.93758231206322      2.79636512106141
  H          -2.67412586858370     -4.14948105419696      3.93264545134601
  O          -2.74737730762164     -0.58962275087134      2.69238363891856
  H          -3.99800364952581      1.03043089096280      5.86895474805341
  H          -3.00874422378624      1.21509324626106      4.37006117042822
  O          -3.45340109327373      2.90760987050562      2.75444404997237
  H          -5.82080892777779      5.72011724743135      2.80195979704148
  H          -4.44113439666691      4.92717923050351      1.94668372943598
  O          -4.51390280819883      4.36552861094107     -0.43569067378612
  H          -7.84609967574208      6.05214053330961      1.51892602130480
  H          -9.80262395680323      3.16902978199064      2.59322861986201
  H          -8.98454343945966      4.65383205764897      3.22387383346153
  C          -8.16248831581415      1.58938909235852      3.58100670661960
  O          -9.12670361135783      0.95428074261533      3.21282820198376
  H          -6.97004712376028      4.29310334375877      4.51191701774986
  H          -6.17943862869214      2.34604807134626      5.84608246706620
  H          -8.40237639622284     -0.36593420784617      5.10948123727229
  H          -7.15309300786497      0.19234356282273      6.29310525833361
  C          -7.03991997042706     -2.22659772496109      4.16805347895102
  O          -8.18921222673450     -2.38512677747469      3.81851276723475
  H          -4.99148081315360     -1.11764627894915      6.23355478520370
  H          -4.41449128227529     -3.38834821414383      5.37999780189805
  H          -7.34470791097405     -4.61357542292133      3.53998727546058
  H          -5.82185566106108     -5.19833233305816      4.32246261269070
  H          -4.08177873696864     -5.94263309255452      2.83813246298179
  H          -4.19742214227185     -6.83660156162518      0.51480125695852
  H          -7.46479841567625     -6.07551055069058     -0.79450817030819
  H          -6.00614676743981     -7.10565633743306     -1.08414715598257
  H          -4.68315409456345     -6.51202281552019     -3.11609523781722
  H          -5.21764777137603     -5.24291063365634     -5.19808715229150
  H          -8.56077160707182     -3.88677178589749     -4.72511989490577
  H          -7.34657124989994     -4.28260963532654     -6.00648563437660
  H          -7.03391245621139      0.01022737704334     -7.36309471917477
  H          -9.04548869130348      1.20618212996636     -6.61048722034031
  H          -9.89931156959226      0.47327641099346     -5.19351618871925
  O         -10.10469018846605      1.56845979969846     -3.05320475040060
184
1_CB7_A´ Coordinates from ORCA-job ONIOM GFN2//M06-2X/def2-SVP/ALPB(water)
  C           1.59839845165448      1.59110015397796     -2.16338431736949
  N           1.53988220609548      0.46221753995131     -1.23582283895574
  C           2.40643474998213     -0.50935263409590     -1.37326509357079
  C           3.42637238421526     -0.58009403368023     -2.35096126462740
  C           4.24635078268842     -1.68432441695686     -2.32642469790550
  C           5.33650030669991     -2.04938812810288     -3.18258178157196
  O           5.86706401452950     -3.26072715252411     -2.89297565908607
  C           5.74764742124353     -1.19477065964197     -4.18015538242988
  C           6.78828496618927     -1.24282901169245     -5.16300945349849
  C           7.76448670435348     -2.27766027386657     -5.26913678808265
  N           8.71905767953413     -2.17453234293093     -6.28600432709459
  C           8.79219057151750     -1.12563280938657     -7.18202359902483
  N           7.84532556440933     -0.13608760257777     -7.05091544138853
  C           6.82889552815725     -0.11971452581465     -6.07441876010551
  O           6.04673945055738      0.82773124406126     -6.05232956600147
  O           7.85826098006465     -3.27852605247938     -4.53405665603676
  C           0.43578792246863      0.43890824912442     -0.23952408604828
  C          -0.90535902477460      0.57815378380172     -0.98723278876362
  C          -2.07050148693384      0.59415809027988      0.01301408898283
  H          -3.03311672593568      0.69591956219213     -0.51415667772064
  C          -1.89169211271655      1.77558274611022      0.97705709691363
  C          -2.08421886098789     -0.71845367666159      0.80463319752689
  C          -0.75544955308661     -0.86969547387729      1.55363372460942
  H          -0.77248972343738     -1.81861356812116      2.11414506484206
  C          -0.58491678944790      0.29783129838086      2.53307828198274
  C          -0.57153308428397      1.61081997087716      1.74170994732971
  H          -0.43680672061282      2.45502906321961      2.43193158622347
  C           0.60413678274506      1.60361734920243      0.75132213498608
  C           0.41452255868857     -0.87449364858040      0.55550506287247
  H           1.21151837261363      1.27939334175151     -3.14518578851891
  H           0.98323021689547      2.42293004217364     -1.80899415996393
  H           2.63467680682136      1.93364185246753     -2.24417950012474
  H           2.35454165771096     -1.34566742316486     -0.67402936266813
  H           3.51765094805034      0.19277370059955     -3.11144740249787
  H           6.66934622964279     -3.40219983046039     -3.46438593377355
  H          -0.88759151941703      1.50364231010874     -1.58146600398565
  H          -0.97934741176242     -0.26635541048042     -1.69090117414912
  H          -1.85112433729148      2.71249481607994      0.39739871810778
  H          -2.75134675697901      1.83071507921754      1.67079829231436
  H          -2.93124683166645     -0.73966621988022      1.51211388565809
  H          -2.24168102202870     -1.57275760341396      0.12429490320462
  H          -1.40303115157781      0.28723419687796      3.27754732844189
  H           0.37704530321413      0.19090325330290      3.06000020142928
  H           0.65245463454626      2.56807642784169      0.22087498937250
  H           1.56371866424004      1.49473259523600      1.28501780310875
  H           1.37339971084952     -0.99526875526960      1.08755125541477
  H           0.31806461167597     -1.71202038206960     -0.15374462960161
  H           4.03961277842615     -2.41590674218624     -1.53572187156272
  H           5.16539694863503     -0.27602698844070     -4.25640745877161
  C           7.94076267107681      0.96270005283490     -8.00569462867386
  O           9.64858048629683     -1.06678880769159     -8.05203417482619
  C           9.70808704788840     -3.24414171629645     -6.37523198624338
  N          -4.51454167511932     -1.20350698191470     -2.99362806309860
  C          -4.78481246756705     -2.61069735116561     -2.86915876343737
  H          -5.05752981491535     -3.00849882855854     -3.85329698730940
  H          -5.61072750747021     -2.71340211342985     -2.15564867078392
  N          -3.69732928612227     -3.38188104977071     -2.33769931367056
  C          -2.55749628545123     -3.81205377789176     -3.10830572063987
  H          -2.88986585593762     -4.28174064715479     -4.04361691365776
  C          -1.79843082249467     -4.74412497117997     -2.12855846607259
  H          -1.66701805683763     -5.77971340421962     -2.46937631749225
  N          -0.51700360756200     -4.10060382713806     -1.97828617417832
  C           0.64172460849791     -4.75977886852420     -1.43480599936483
  H           0.62090189300789     -5.81249408628332     -1.74032912284945
  H           1.52373702322503     -4.25258463801197     -1.84349080955826
  N           0.75584420011013     -4.68586254269452     -0.00421510815582
  C           0.01705176550999     -5.52091977814857      0.91236733487566
  H           0.08659586140779     -6.57267434936734      0.60249081185543
  N          -1.36270342926523     -5.14466293506994      1.08290870670023
  C          -2.41723276805999     -5.56230046533547      0.19877741647530
  H          -2.20626412135458     -6.58091703663277     -0.14686428208635
  H          -3.34865483691228     -5.52310888659359      0.77546852409700
  C          -1.61400041054009     -4.60890354717111      2.32001121927580
  O          -2.69579768673699     -4.25784602324833      2.73774365805478
  N          -0.44370506007416     -4.62992079420081      3.03537507456427
  C          -0.41636922759580     -4.43261882264847      4.46006146274350
  H           0.14045606431934     -5.25640749311435      4.92176688233034
  H          -1.45988703688983     -4.42143218102827      4.79593672168781
  N           0.15837796316815     -3.18624221600206      4.88092642012325
  C           1.57665894844318     -2.95166731100097      5.00338313250444
  N           2.24487218765874     -2.72080974797619      3.74900907937884
  C           2.68840022418249     -3.77358647879608      2.87546290934495
  N           1.69468222394332     -4.25132854965577      1.95402703274337
  H           3.04083592189267     -4.61099591459182      3.48750104514004
  H           3.50052236258137     -3.36266321979855      2.26466680885124
  C           2.60863204456590     -1.41056146092277      3.58134033711378
  O           3.16153042227705     -0.94535062096513      2.60795022553395
  N           2.30842197209408     -0.73602095106244      4.73624762300568
  C           2.84761888022034      0.56428657141220      5.03547963774449
  H           3.60566432679710      0.77467414624450      4.27188170743398
  N           1.90091505145746      1.64375884256837      4.97347295167957
  C           1.93972368896798      2.59564904525201      3.98839659079046
  O           2.67697846290555      2.58751679973459      3.02733320509259
  N           1.07462578579996      3.60057138624301      4.33501793763585
  C           0.40457598973153      3.34425094823168      5.58627740231300
  N          -1.00552232428636      3.07263694194146      5.46536620315954
  C          -1.32306865295222      1.77176804285215      5.75379866692766
  O          -2.43928443566787      1.29852367470802      5.77157166750590
  N          -0.17045936498466      1.13171800328559      6.12509798223531
  C          -0.17953688223448     -0.15709359313055      6.75979910165190
  N           0.26416015896041     -1.24155274097581      5.93017812813043
  H          -1.22347769623768     -0.37052379916676      7.01679728450250
  H           0.45016639222156     -0.11615362758901      7.65586220625822
  C          -2.00743916943803      4.09014857774589      5.31532373624202
  N          -2.19720443897598      4.54610921509717      3.96755882137936
  C          -3.30905609595536      4.22408307146157      3.23436830049562
  N          -3.33097161593863      5.03363107007743      2.12975015212954
  C          -4.49032473100140      5.15524452523984      1.28898681597555
  N          -4.38310233883128      4.49741490958481      0.01667460065258
  C          -5.04032800190706      3.32966305328771     -0.26773682235047
  N          -4.92424246197575      3.10501561318900     -1.61471357903274
  C          -5.68704369992679      2.10189033092329     -2.29992151902419
  N          -4.92427655205446      0.96102137792043     -2.72985611952323
  C          -4.20786127148294      0.90720044483643     -3.97925426820008
  H          -4.80811281473391      1.36793855920546     -4.77629586871467
  N          -2.89342731129148      1.49956205088783     -3.94656591284814
  C          -1.89610993779873      0.57556163362510     -4.10740328523142
  N          -2.47696024841842     -0.66115961271995     -4.20049520263683
  C          -1.72297461041976     -1.84904423381478     -4.48834908833744
  H          -2.18457338248167     -2.37556767706594     -5.33144225460688
  H          -0.70955841835073     -1.51486442965952     -4.74022646123926
  O          -0.71602856391610      0.81677382174743     -4.24149898316814
  C          -2.64845771891534      2.91549422134521     -3.98711168779078
  H          -3.30516200622273      3.37236047078531     -4.73706038033390
  H          -1.59433198121602      3.03557482816439     -4.26279367441827
  N          -2.83772006518241      3.60073217914542     -2.73492809553721
  C          -1.79569512872076      4.11869054559317     -2.01223077617272
  O          -0.61969028900369      3.88046029221333     -2.18686320728196
  N          -2.30240523776346      5.01366630042357     -1.10944754989944
  C          -1.47024270016501      5.93358810347872     -0.38067703406035
  H          -0.48306442188316      5.91153332509348     -0.85690709785152
  N          -1.26134156725373      5.59491213692074      0.99977664254707
  C          -0.06938480711530      5.10454104475296      1.46376637552340
  O           0.89010635143963      4.82138604259552      0.78106172529597
  N          -0.12263088384329      5.08832728280051      2.83334496282302
  H          -1.91648187902468      6.93211311392064     -0.43967234927714
  H          -6.17069091712830      2.55587457792856     -3.17317992571525
  H          -6.42968250479027      1.73233296653040     -1.58318571154462
  C          -4.11529800443680      4.09375971516288     -2.28087817099347
  H          -4.67140426118101      4.53563803361150     -3.11830935390611
  O          -5.69295450641097      2.66860744835860      0.51075714237763
  C          -3.74155741084857      5.07389022424317     -1.13868410326435
  H          -4.07509736293049      6.11078783190300     -1.27756149894245
  H          -5.31461322792468      4.66676575449847      1.82133412825734
  H          -4.69857866551379      6.21817086157235      1.12324202132003
  C          -2.18642332343153      5.90774868182335      2.05829037427538
  H          -2.51529148656196      6.95262715383326      1.97645733699348
  O          -4.16886123286088      3.43198155658093      3.55600269095694
  C          -1.38821166967515      5.56052330376503      3.34151901457252
  H          -1.22697930440343      6.39573457933350      4.03650733755342
  H          -2.95661489219556      3.64157672554494      5.63075827235570
  H          -1.74318126372360      4.94642745588482      5.94680752780487
  H           0.56879423202088      4.18066558824100      6.27935672750034
  C           1.04166664524744      4.86550361615567      3.64917710822815
  H           1.90172526428754      4.87159495266534      2.96940480490213
  H           1.11514198477553      5.67073592643854      4.38942205112933
  C           0.99002942219549      1.98128390953217      6.03844333772701
  H           1.52107143380622      1.99221303997998      7.00007057781605
  H           3.29242017038532      0.53721346329779      6.03706673568722
  H           2.05258293674097     -3.78255436482872      5.54072013778035
  C           1.64820044260404     -1.57299241941052      5.70881154926068
  H           2.19763925239209     -1.55635128494491      6.65929478664468
  C          -0.59587323334523     -2.16510875948442      5.39740761811133
  O          -1.80582447480661     -2.13548897376627      5.46171455471418
  C           0.65423884271724     -5.19061139095767      2.28695887999595
  H           1.07991682554256     -6.04795162964956      2.82625514214479
  C           1.73951063721231     -3.96743890860302      0.61840933359952
  O           2.56328451290374     -3.26617953565775      0.07003064515035
  C          -0.43309459103406     -2.93079139096241     -2.68975772172710
  O           0.52842063954382     -2.19621639483099     -2.73853884186616
  N          -2.61542788273472     -4.71231345968881     -0.94107916230153
  N          -1.60376368831471     -2.76720965331243     -3.38467619911995
  C          -3.70289983892998     -3.88790930696864     -1.06480888067223
  O          -4.56770737435445     -3.71849331427651     -0.23318310373756
  C          -3.91702692204724     -0.60475999435130     -4.16044117273420
  H          -4.33469919040231     -1.05775737007321     -5.07048206920767
  C          -5.09415399802609     -0.27735190566004     -2.16548627551469
  O          -5.72007149394590     -0.51745255189544     -1.15587514488433
  H          10.28588339486524     -3.29057093702318     -5.44427632159090
  H          10.35570225832598     -3.02909146639613     -7.22756114685126
  H           9.19511134982221     -4.20479090073046     -6.49854443989827
  H           8.91280488822741      1.46089370087712     -7.90356571663780
  H           7.12358910384187      1.65365686815022     -7.78858383001605
  H           7.86719244740091      0.57150068145818     -9.02764368242156
184
1_CB7_A´-A´´ Coordinates from ORCA-job ONIOM GFN2//M06-2X/def2-SVP/ALPB(water)
  C           2.26867875338771      2.94377046094724     -0.84482290910794
  N           2.12563618493006      1.86283648800185      0.10723040985072
  C           3.30182190851613      1.26733736134898      0.46856986983013
  C           4.55284115498014      1.60630442572199      0.07879437714379
  C           5.62819383355307      0.64620942825036      0.39625621063404
  C           6.16456839029073     -0.21930626582770     -0.50515913257162
  O           7.12239700143511     -1.10022386387011     -0.13756427621569
  C           5.59310910191151     -0.17525212262808     -1.83673350749279
  C           5.31464520472469     -1.12911435203792     -2.76855289149550
  C           5.46412068068985     -2.56365796955715     -2.53511847289163
  N           4.82468370775908     -3.40344895924982     -3.42479088919576
  C           4.04242162121542     -2.97328326404588     -4.49681036891966
  N           4.14275825481152     -1.64142008991845     -4.84664283877311
  C           4.61948576488278     -0.65958025997185     -3.98622502440859
  O           4.47180588386375      0.51195917673579     -4.27341241903692
  O           6.08992976798961     -3.06335528474126     -1.60881361878398
  C           0.84473870150254      1.13330211992333      0.16235910819655
  C           0.45898327116095      0.60069322757536     -1.23428259585730
  C          -0.89885135667931     -0.11570859492497     -1.18259487815701
  H          -1.14336064384484     -0.47823519208806     -2.19208696926788
  C          -1.97574443015053      0.86808530657804     -0.70674671473539
  C          -0.81232553620992     -1.30654892882366     -0.21994465915760
  C          -0.45316347324180     -0.78899881249890      1.17932811018409
  H          -0.39791098930140     -1.64008517441125      1.87805759417431
  C          -1.54677257147730      0.17018379339001      1.65938380342528
  C          -1.62478180178416      1.36476598406331      0.70257048314817
  H          -2.41960963127261      2.04107168395681      1.05641795178319
  C          -0.26509337396641      2.07581047074843      0.67110297046824
  C           0.90612431556867     -0.07390472418321      1.11650318683274
  H           2.77464806293382      2.59475915993699     -1.76587139734227
  H           1.30607888954553      3.37284905271534     -1.13896902769353
  H           2.86051908506458      3.74653975339760     -0.38420053384981
  H           3.22376854766232      0.40062458428066      1.12499124608632
  H           4.73464619455226      2.42354382780449     -0.61910688223907
  H           6.98706955317328     -1.93417305085786     -0.63451042076385
  H           0.42710974782352      1.42973202796115     -1.96108687650279
  H           1.24858369593930     -0.08651046188967     -1.59601898810304
  H          -1.99840818694979      1.72672323919666     -1.39844519178984
  H          -2.97608658091332      0.39698828788114     -0.70086410482945
  H          -1.76943141529920     -1.85948245719053     -0.18044465151935
  H          -0.01921188818937     -1.99032659350109     -0.57275557441971
  H          -2.51761379565840     -0.35166028182795      1.71280000682918
  H          -1.33854352523928      0.51410147598732      2.68633922506338
  H          -0.29324989562674      2.96073250496381      0.01793205667646
  H           0.03697907246813      2.41553918165480      1.67447174036363
  H           1.22316188180409      0.28145276095031      2.11100459762278
  H           1.67524989792586     -0.78092662729156      0.76209234333634
  H           5.92096244124457      0.46948586063224      1.43696854258583
  H           5.20962208194965      0.80686780225227     -2.12044095916875
  C           3.38848130221144     -1.17350928661326     -6.00540727769471
  O           3.36850293610634     -3.75664548296277     -5.13129067399362
  C           4.90215061916110     -4.83429245082538     -3.13382685788897
  N          -3.75713652667248     -0.72379456216720     -3.95601927076772
  C          -3.89801683853078     -2.15022705376152     -3.99705516798092
  H          -4.05339945534040     -2.46396775479852     -5.03571123564549
  H          -4.76531975784403     -2.39423937192759     -3.37265141680066
  N          -2.78463267460216     -2.87658612023914     -3.45380421680325
  C          -1.59568226692818     -3.19881139625925     -4.19599729158974
  H          -1.85894991103573     -3.51537641727874     -5.21430744112826
  C          -0.91192994484668     -4.27725150085086     -3.32129291093214
  H          -0.78275283023006     -5.25916022170050     -3.79630178512847
  N           0.37386895986827     -3.69867106706322     -3.03017425611333
  C           1.45769958232071     -4.43859506630263     -2.45036503856502
  H           1.43230345903834     -5.46388703262296     -2.83453696843043
  H           2.37384774449802     -3.92997101757715     -2.75487630426456
  N           1.46736466481441     -4.47663420787332     -1.01518445287165
  C           0.69861993622864     -5.41668001517979     -0.23980083609276
  H           0.83402792447060     -6.42978530023611     -0.64228435911535
  N          -0.70471263794575     -5.10814268927246     -0.13769531509267
  C          -1.66957352880414     -5.39366334988798     -1.16419635497250
  H          -1.41282876836809     -6.34813370753533     -1.63679424141884
  H          -2.64569070987540     -5.44385385918910     -0.66743975096215
  C          -1.07322890706394     -4.74219571394343      1.13068272514991
  O          -2.19759164901222     -4.48476311982087      1.49995344519857
  N           0.03683678494620     -4.83305854288065      1.93069493948196
  C          -0.04770865400477     -4.82703536318122      3.36448588508211
  H           0.51354091743292     -5.68341280722391      3.75634244255289
  H          -1.11228201319401     -4.89956686930019      3.61612402426705
  N           0.43567808701648     -3.62745030408418      3.98523958495164
  C           1.82493297644893     -3.36199722032198      4.25236717315816
  N           2.58460390066913     -2.90789724861088      3.11219691191003
  C           3.11568065259041     -3.77073684665680      2.09202554905456
  N           2.18588565492110     -4.12502537792684      1.05002744631303
  H           3.48405269488621     -4.69171299801678      2.56062438756419
  H           3.93490369917602     -3.22157963389363      1.61320915633483
  C           3.00479534748483     -1.61128375828850      3.25058424268174
  O           3.76481114761541     -1.03712136059595      2.50028788568819
  N           2.50824294436462     -1.11971748624140      4.42702478782861
  C           2.88411963497803      0.16557955884763      4.95556886113937
  H           3.69425317781459      0.53884213205651      4.31766388350956
  N           1.84339115256906      1.15978757465641      4.92276718441626
  C           1.90406245258151      2.24856847130458      4.08703219712293
  O           2.72658168621448      2.42356198124278      3.21804564157946
  N           0.93550597572645      3.14067180908720      4.47317905306685
  C           0.21462680731176      2.69455796238452      5.63997102055660
  N          -1.16763184817774      2.36398735175833      5.40254920012908
  C          -1.42417733308990      1.02420891651927      5.52558516366702
  O          -2.51050102536196      0.49451624582683      5.43640130178394
  N          -0.25433859063731      0.40883536243928      5.88595194396695
  C          -0.19677022196712     -0.96667225833202      6.28959822196812
  N           0.36577322578466     -1.85407978560365      5.30849487754608
  H          -1.23367463835479     -1.28670119611252      6.44438750700127
  H           0.38723657571885     -1.04338177482635      7.21345221313491
  C          -2.21207607554801      3.33786456287416      5.26002131844922
  N          -2.29070145354212      3.94089629571281      3.95865790623627
  C          -3.31069795894383      3.66261613962619      3.08710450470221
  N          -3.29491865260369      4.61466879273053      2.10073649510346
  C          -4.40448300715403      4.80128439690301      1.20608161930785
  N          -4.15835540946571      4.39001317253791     -0.14720056795714
  C          -4.72894071921422      3.27059160861253     -0.69435612913852
  N          -4.50240966579229      3.30787048757101     -2.04580881621107
  C          -5.14925633984847      2.41738154042581     -2.96701777941217
  N          -4.31560659475542      1.36257010931839     -3.47611956515342
  C          -3.42308793023151      1.50410560892549     -4.59848576131564
  H          -3.92413461753532      2.04849589040795     -5.41073460964552
  N          -2.16220674165731      2.13322928646049     -4.29060127479688
  C          -1.10360437086576      1.27049834959356     -4.38957729098139
  N          -1.58996552728796      0.03756971954258     -4.74567576773436
  C          -0.72426079529187     -1.03042081811400     -5.16931101573853
  H          -1.07623325571282     -1.41011293462301     -6.13642362780059
  H           0.27559047980321     -0.59351479900952     -5.26217560247631
  O           0.06787338895963      1.56211004491300     -4.27569956304751
  C          -2.00014954978988      3.55501243641859     -4.14412532261567
  H          -2.60935863303685      4.06032533283946     -4.90226051763569
  H          -0.93361339157724      3.76355811751369     -4.28950462778538
  N          -2.34755294833156      4.07540184440974     -2.84831731414115
  C          -1.40236221380607      4.53986523823225     -1.97369315243314
  O          -0.20158951149433      4.43292975544955     -2.11276627732546
  N          -2.03611028091906      5.22161596111359     -0.97185177785999
  C          -1.33532179687699      6.07181299409208     -0.04282222579623
  H          -0.31614326930536      6.19329557920034     -0.42827260495468
  N          -1.20015398555984      5.53901304149750      1.28435346035062
  C           0.00450250219385      5.12606319295067      1.79419724205585
  O           1.06300825364507      5.14178785602089      1.20757851613192
  N          -0.18236914348360      4.81436058087546      3.11699321333717
  H          -1.85646988379120      7.03457388905149      0.00721681366203
  H          -5.53818710977574      3.00079520904973     -3.80907790813361
  H          -5.95891512398186      1.93007962947527     -2.41170077265107
  C          -3.68869321195411      4.42587286318697     -2.44497150389533
  H          -4.18757805845726      4.98963262594740     -3.24463625792381
  O          -5.40312753189844      2.45376579483667     -0.10582540398609
  C          -3.47032776253662      5.20119285114214     -1.11956276934963
  H          -3.86490964773699      6.22598572116632     -1.10263734341995
  H          -5.21862930144417      4.16891732154801      1.57910315598160
  H          -4.68951667071252      5.85983737355391      1.20967307558782
  C          -2.23999146038532      5.58088794073782      2.28005832808102
  H          -2.66546684423271      6.59300138963179      2.33392926453120
  O          -4.13909210305883      2.78686569176654      3.21570215865987
  C          -1.52448242039852      5.09561190105277      3.56681174831698
  H          -1.49719599309385      5.82308136246093      4.39045818671453
  H          -3.15559526319858      2.80300990571440      5.41933310706450
  H          -2.06993197440042      4.12648882764936      6.00835271138895
  H           0.28815276637421      3.44644855152764      6.43796408453871
  C           0.91229119543135      4.50018650779460      3.99496870328347
  H           1.82667375380985      4.64240811229914      3.40629592694123
  H           0.88746403309317      5.17637781219506      4.85822310914375
  C           0.85716537116085      1.32082862303095      5.96302534204024
  H           1.33485710691763      1.24607575427687      6.94981993003912
  H           3.22199001137916      0.03874518911599      5.99072955605364
  H           2.30084024411332     -4.25057470635124      4.68992356030434
  C           1.77557517230118     -2.11462011984877      5.17326950720028
  H           2.22951976181471     -2.24559636081360      6.16543505157050
  C          -0.40496576042456     -2.72666641917368      4.58691104254016
  O          -1.61563045576568     -2.76060461041380      4.56302545128800
  C           1.22173364669104     -5.19428293286473      1.20034913392317
  H           1.70299747888035     -6.06443854542806      1.66719693243142
  C           2.31456806721655     -3.71624505999788     -0.25137618094890
  O           3.10407396698097     -2.89790448495740     -0.68433100757387
  C           0.53699176336219     -2.45482195123276     -3.57779087635833
  O           1.56052268904294     -1.79939095513639     -3.53035934251323
  N          -1.78686900808313     -4.38725363666447     -2.18191394951974
  N          -0.61306780463616     -2.13666817211732     -4.25295642600958
  C          -2.85640599257082     -3.53483445912995     -2.25365346250538
  O          -3.75916645589905     -3.45386473382514     -1.44952423807185
  C          -3.02325848060050      0.04245681904661     -4.92725859752343
  H          -3.27250886783353     -0.29753214229762     -5.94177129743389
  C          -4.47440212271140      0.05857341805660     -3.08943143955688
  O          -5.20256908838286     -0.34215255997663     -2.20734181222332
  H           5.95777189361514     -5.12497447254461     -3.09862112260470
  H           4.37019276066392     -5.36296616965907     -3.92629603398674
  H           4.47065750701321     -5.02105784613769     -2.14244099416510
  H           3.18074251409207     -2.03767245622603     -6.63882941340616
  H           3.99087350324925     -0.41777658773333     -6.51802256846682
  H           2.46172702849790     -0.70239147909352     -5.65265576165102
184
1_CB7_A´´ Coordinates from ORCA-job ONIOM GFN2//M06-2X/def2-SVP/ALPB(water)
  C           2.23725697337605      3.27424839489667     -1.03982018010308
  N           2.27164619662582      1.95694805208502     -0.40828666910620
  C           3.39773588839354      1.54256352555066      0.11757029593073
  C           4.55224766647249      2.35242408438237      0.33237227493759
  C           5.76042665233827      1.75779596100173      0.60741939338052
  C           6.05751394567545      0.41909138761793      0.21177827420747
  O           6.94055981842547     -0.26321836693328      0.97013193807632
  C           5.50373265310186     -0.03159675469351     -0.97592209078121
  C           5.51169628520478     -1.30151118958562     -1.61743450260627
  C           5.72129441583269     -2.52394087656681     -0.92642877353776
  N           5.45445555432732     -3.70772425180589     -1.62644343416284
  C           4.76387383215968     -3.73050333371390     -2.82007443051919
  N           4.72136899823920     -2.56064282075549     -3.53547994401420
  C           4.98050517684429     -1.30781097174763     -2.96017568563002
  O           4.73281995906127     -0.30429085991080     -3.62444093706088
  O           6.11409506967773     -2.63410699076563      0.25213060630791
  C           0.98876241554992      1.20998275636071     -0.29044909072118
  C           0.47743568157898      0.77035199024169     -1.67214747689019
  C          -0.87845358534697      0.05997359326446     -1.51239810209379
  H          -1.21631119035626     -0.24047785091024     -2.51260137482268
  C          -1.89666407629676      1.01249264608107     -0.87269703912948
  C          -0.71093961386386     -1.18747778274836     -0.63647705784940
  C          -0.20590416908584     -0.75551578356276      0.74473677151596
  H          -0.07467301770453     -1.64574589264460      1.38218277661902
  C          -1.22569789166465      0.18422713666148      1.39666902415354
  C          -1.39589763210232      1.42868245158456      0.51744900397668
  H          -2.13818414357671      2.09149982864815      0.99014478360035
  C          -0.04553281334019      2.14380686825331      0.37077100257841
  C           1.14465823197908     -0.04171742475110      0.58331741532546
  H           3.17621451675250      3.41703507658270     -1.58383682260213
  H           1.39956517816659      3.34126672479040     -1.74205782282444
  H           2.10576211688525      4.05561599050564     -0.27511015881498
  H           3.44296451870548      0.51991150855038      0.50280909980423
  H           4.40216722896720      3.42584469095073      0.43755772391605
  H           6.81157769927108     -1.22798730667291      0.78644408070114
  H           0.36701861714178      1.63231158519675     -2.34945712208747
  H           1.20759914836189      0.09004120840987     -2.14674978340786
  H          -1.98870417259594      1.90673930359644     -1.50898182740209
  H          -2.89084098888422      0.53538598472815     -0.78813289175765
  H          -1.66909990010462     -1.73077349005900     -0.53154032554249
  H           0.03409476284825     -1.85444919411364     -1.10447979177054
  H          -2.19178961803439     -0.33109183257433      1.53728144120391
  H          -0.88756641862017      0.47374824993341      2.40602551154617
  H          -0.14748214737014      3.04458945950427     -0.25143647424593
  H           0.36742847115256      2.44857722269411      1.34516905574760
  H           1.54895396948459      0.26279019825936      1.56085108993297
  H           1.88001325075086     -0.72767205079692      0.12583167144073
  H           6.53299547981342      2.29424004636019      1.16421489942065
  H           5.01487353514219      0.73345146119332     -1.58087805371670
  C           4.06275488388840     -2.56148263996159     -4.83768171419800
  O           4.28053645839818     -4.77521082453178     -3.23494125681015
  C           5.56515317222813     -4.98644855025889     -0.93884117844877
  N          -4.18561070414718     -0.58101810647697     -3.92461452353296
  C          -4.35822668487577     -2.00341122964605     -3.99226850985867
  H          -4.60288478334419     -2.28595371420649     -5.02277340653577
  H          -5.17661861578737     -2.25093731364440     -3.30634588143657
  N          -3.21998261576624     -2.76548101179928     -3.56238769056643
  C          -2.09025957312326     -3.06068530081826     -4.40156866450707
  H          -2.42868538972473     -3.34869938305320     -5.40595086801964
  C          -1.33928024498674     -4.16257053034096     -3.61178257952475
  H          -1.25618922359155     -5.13397306573627     -4.11730207967709
  N          -0.02978863666214     -3.59591358312852     -3.41814376454103
  C           1.09180997891490     -4.34182871210195     -2.92093409143813
  H           1.04370661765361     -5.36225348114813     -3.31584438633261
  H           1.99911061154307     -3.84781202120917     -3.27840649941311
  N           1.18382694431692     -4.40916687776060     -1.48647440038776
  C           0.49259535292992     -5.40293412371138     -0.70130834011284
  H           0.60331835904132     -6.39134954129632     -1.16732887021613
  N          -0.89840454098073     -5.11041515984182     -0.47345781193166
  C          -1.93938008091198     -5.34155228717375     -1.43755152109221
  H          -1.72900957842456     -6.27971775440482     -1.96295488852451
  H          -2.87694987875318     -5.40152134118042     -0.87241620364566
  C          -1.15844541067305     -4.75832654617493      0.82489803610569
  O          -2.24401078952732     -4.48449503122393      1.28658670758496
  N           0.01015328868619     -4.87982991649040      1.53330856565199
  C           0.03846299551506     -4.89972112672688      2.97030428969783
  H           0.62182593510420     -5.76746648590481      3.29995043788148
  H          -1.00394990535537     -4.97031909230818      3.30282391145007
  N           0.57713732944873     -3.71528224174630      3.57678887808471
  C           1.98641563067201     -3.46644207894579      3.74811708652519
  N           2.66584375260432     -3.02009212699211      2.55832885571458
  C           3.10808488011390     -3.89314040899151      1.50837054508885
  N           2.10761474655530     -4.20866308459814      0.52024569188175
  H           3.46492776928430     -4.82997446281433      1.95270009262693
  H           3.92737407281207     -3.37399418865992      0.99929952700503
  C           3.05993441654442     -1.71128474925895      2.63772976029027
  O           3.71683304642418     -1.11869237352660      1.80897134541692
  N           2.64721112598908     -1.21383723927843      3.84568738162275
  C           3.07253050145170      0.06817300729709      4.34420517336791
  H           3.78626862101495      0.46265267199564      3.61091710156114
  N           2.02216859904130      1.04343158369037      4.48435848823170
  C           1.95451479960987      2.16226596318443      3.69207937047085
  O           2.56900304798965      2.34398813438938      2.66438477704733
  N           1.12543778166729      3.06990198279591      4.29603985831239
  C           0.52941921890588      2.55159053991549      5.49901511008702
  N          -0.87291399651199      2.23366305407161      5.37411387239261
  C          -1.12504034128228      0.89078523113294      5.46055831496157
  O          -2.21729746210641      0.36660848337639      5.44600927937166
  N           0.07042425597717      0.25929310092076      5.68883751930442
  C           0.15835777974525     -1.13389754604745      6.01655369558556
  N           0.62468860823869     -1.97487541261330      4.94663505620525
  H          -0.86129287887155     -1.46044137252703      6.25098133943234
  H           0.82446822259301     -1.25687587703929      6.87794770709598
  C          -1.91965523883908      3.21381438674178      5.30487458276752
  N          -2.08068614531478      3.82518417017224      4.01246948521844
  C          -3.14413920659441      3.53251534839154      3.19782437562552
  N          -3.21763723932454      4.50342855498983      2.23139085063371
  C          -4.39958325197545      4.69962445625059      1.43741301364162
  N          -4.25118893993198      4.35265408440816      0.05337193565198
  C          -4.88518804857741      3.27337648406391     -0.50393148795579
  N          -4.76976290985885      3.38229999940752     -1.86463087197979
  C          -5.49764783891659      2.54255084535917     -2.77279952932980
  N          -4.71972410946477      1.49479025623313     -3.37505975008931
  C          -3.92117840055236      1.65917526883200     -4.56300113820013
  H          -4.48856617705400      2.21234821776354     -5.32399169834049
  N          -2.64346300257195      2.28914741418011     -4.34442989351666
  C          -1.59216440161430      1.43510505195107     -4.54529047776236
  N          -2.09922093554294      0.20635613546927     -4.88743795861493
  C          -1.27006375134531     -0.86141112820489     -5.37999330002737
  H          -1.67999686027376     -1.21789814661585     -6.33290482795750
  H          -0.26783493678957     -0.43827318982530     -5.51534618278581
  O          -0.42011438675753      1.74013601605550     -4.51250886586402
  C          -2.46651430524237      3.70474621386345     -4.15592261948625
  H          -3.14828574578763      4.23931951614534     -4.82605402073823
  H          -1.41993124292276      3.92000600467257     -4.40129427362838
  N          -2.68150478681355      4.17162426522802     -2.81135856904469
  C          -1.65377293338358      4.54462360828115     -1.98735345309167
  O          -0.47288374815805      4.40075581868863     -2.22376645114078
  N          -2.18336005714412      5.17869327689190     -0.89436854337692
  C          -1.39754453085496      6.00322437665702     -0.01129849420236
  H          -0.40385182924735      6.10192842681464     -0.46316095292706
  N          -1.18789830718778      5.46264116676529      1.30564614514545
  C           0.05124428869606      5.11005759635071      1.76746097440396
  O           1.08670911343182      5.15394292150508      1.13784219942681
  N          -0.05741007775676      4.81496024515369      3.09921778298762
  H          -1.88681905242703      6.98099634913991      0.07595934724238
  H          -5.92893353668053      3.16444348373079     -3.56456263889231
  H          -6.27863422774567      2.04925851434625     -2.18280416715979
  C          -3.97442984275207      4.51256251638520     -2.27025150778984
  H          -4.53339492193112      5.12808954069098     -2.98756751740782
  O          -5.52093409165700      2.43357114566901      0.09564597553961
  C          -3.62542697522746      5.20411040603330     -0.92671399578238
  H          -3.98926560637299      6.23475387235409     -0.81969482399954
  H          -5.16922989429052      4.03264219538328      1.84290131962126
  H          -4.70674026277066      5.74997798966063      1.51214169932642
  C          -2.17701513619169      5.49092452981519      2.35690989491562
  H          -2.61820373597620      6.49488901340226      2.42944873032992
  O          -3.93110272069279      2.62366811261661      3.35204139073446
  C          -1.38927639134719      5.02371997108292      3.60790502354093
  H          -1.36293537721898      5.74061118289890      4.44049609761443
  H          -2.85140563175770      2.67978171087796      5.52476396271450
  H          -1.72609053986162      3.99742640135040      6.04601062301775
  H           0.68501195796662      3.24843316169178      6.33319727160720
  C           1.07420925914388      4.45742013103663      3.90839620507248
  H           1.96036891669421      4.65455105483092      3.29437577188936
  H           1.07823876143443      5.06925728051807      4.81652891136460
  C           1.19345838674567      1.15937507170730      5.66310081234390
  H           1.80138768853812      1.03015985789462      6.56821282912308
  H           3.55418488002339     -0.07172502150438      5.31988772009900
  H           2.48204888412065     -4.36101204255285      4.14987123158055
  C           2.01510309325312     -2.21967035817910      4.66868116515689
  H           2.57295142025323     -2.34213242321389      5.60739180594008
  C          -0.20677798056885     -2.83013038720988      4.27201185508744
  O          -1.41496816985960     -2.86142194996946      4.35003764195467
  C           1.12634613488846     -5.25291178251627      0.70387908847961
  H           1.61076739013590     -6.15498492008219      1.10205163217838
  C           2.10876711168950     -3.71329956215482     -0.75738910968502
  O           2.85459895197872     -2.85501406783050     -1.18982021370011
  C           0.07311734366901     -2.32128720060836     -3.90853546674864
  O           1.07786395381360     -1.64038786711983     -3.89865878500421
  N          -2.11727094304949     -4.29530150942239     -2.40525627200985
  N          -1.12186730452235     -1.99026145477813     -4.49342782388553
  C          -3.19013305414973     -3.44294991226120     -2.37245563622832
  O          -4.02002793592277     -3.37585530128993     -1.49199274820924
  C          -3.54260116623436      0.20452881980828     -4.94567228491460
  H          -3.87677191303275     -0.12319712729913     -5.93952376807674
  C          -4.83658224184498      0.18575138086137     -2.99311705559641
  O          -5.48461385802972     -0.23076769564971     -2.05731081868347
  H           6.22378239999322     -4.83689778674447     -0.08110746884578
  H           5.96686394276382     -5.72462429160610     -1.64026365049830
  H           4.57047103279531     -5.32631553178432     -0.61792328108669
  H           4.08314915736974     -3.58558553667606     -5.21794170421926
  H           4.61041460990454     -1.87341660195452     -5.48869017479588
  H           3.03267725709474     -2.18186474026266     -4.73378902271415
184
1_CB7_A´´-B´ Coordinates from ORCA-job ONIOM GFN2//M06-2X/def2-SVP/ALPB(water)
  C           3.39546100978610      2.08679987559349      0.47049438857041
  N           2.91935353602324      0.75205634943571      0.14428317773476
  C           3.85722347131493     -0.21326689639180     -0.09149445912158
  C           5.07982780630599     -0.29612672657807      0.73308066810120
  C           6.11474949813929     -0.86350674844374      0.06914556792284
  C           5.75497163257774     -1.03675219938937     -1.31892794831835
  O           6.15196826138894     -2.04159598861249     -2.01015600954148
  C           4.79292489455834     -0.05010007303567     -1.71790056067620
  C           4.08776669607661      0.01437270871691     -2.99631620982310
  C           3.92753303184547     -1.06381261434543     -3.86949817795214
  N           3.23819370609728     -0.85827092314358     -5.05846953891277
  C           2.65528814456175      0.34648444060318     -5.41080936688135
  N           2.97152303267895      1.42152155406285     -4.61526997356775
  C           3.60123441743112      1.31158664205647     -3.36555094583930
  O           3.74012899551846      2.33431012700816     -2.69054995311698
  O           4.42183406414957     -2.22285779832850     -3.71405015687516
  C           1.46506517977173      0.50727334605885      0.15849629641714
  C           0.75412045586712      1.16150050516019     -1.03936846395518
  C          -0.76411917716804      0.92899800621248     -0.94400425569474
  H          -1.23576901646731      1.40836291853217     -1.81430393905987
  C          -1.31120402263354      1.53332343446860      0.35489472856708
  C          -1.05396465992636     -0.57643105511284     -0.97510145167947
  C          -0.36601303184546     -1.23834353188289      0.22515079297174
  H          -0.57015213103994     -2.32180792482241      0.20676798549702
  C          -0.91639395361356     -0.64732710370844      1.52710444027682
  C          -0.62859528381006      0.85782816265596      1.55265815329947
  H          -1.03571793658419      1.27923155637554      2.48646907915974
  C           0.88492862121525      1.09380891069039      1.46469446493990
  C           1.14772438020074     -0.99556644391685      0.13332944878046
  H           4.36207423570876      2.24550324942185     -0.02634125270241
  H           2.70945267516743      2.85081036156179      0.07823241332807
  H           3.49410145900070      2.23725994411960      1.55831124378770
  H           3.44813908761272     -1.21226448025044     -0.26002595837767
  H           5.04712817965487      0.02694519091578      1.77433008639569
  H           5.48317323369110     -2.17504378903340     -2.84835899481633
  H           0.97721714925732      2.24151762288391     -1.08257535613590
  H           1.13790323657433      0.72903539866269     -1.98239070825307
  H          -1.07905358684641      2.60979392518263      0.36367004206017
  H          -2.40859250774577      1.40711582357747      0.42066927249654
  H          -2.14306174548193     -0.77236495270196     -0.94425239271359
  H          -0.63849449716889     -0.99278590609396     -1.90885038624229
  H          -1.99925787169574     -0.84383870064172      1.61842840760230
  H          -0.44120418195259     -1.13668338010703      2.39386306553413
  H           1.11231610890562      2.17023352569688      1.48737923364978
  H           1.42911812371009      0.62410127794713      2.30052587023879
  H           1.67551986760305     -1.46969675479731      0.97597379001027
  H           1.53827090772594     -1.43537606371906     -0.80172740996355
  H           7.04033389671071     -1.23739375636835      0.49800196417899
  H           5.10172274008476      0.95851699330789     -1.43222086270923
  C           2.44006184021687      2.73490464325384     -4.95567566878986
  O           1.97735631798323      0.44945310404254     -6.42520147647841
  C           3.08902752850194     -2.00594453535305     -5.94484298382521
  N          -3.50377554599507     -1.52795330410678     -3.95524223286267
  C          -3.64224649942414     -2.95157329472910     -3.81748079733506
  H          -3.73678566769083     -3.39225272126209     -4.81587400204639
  H          -4.54660845662654     -3.11701451488307     -3.22043920939562
  N          -2.57145883526208     -3.61019841305567     -3.11812729460138
  C          -1.34322635308482     -4.04853497469065     -3.73575832838813
  H          -1.55782434335799     -4.55676358934061     -4.68504884951586
  C          -0.68266330839630     -4.92512699121051     -2.64170449049254
  H          -0.46011431291305     -5.95930641885736     -2.93591053898288
  N           0.54176237568338     -4.22095504494655     -2.33514702889968
  C           1.63924225308458     -4.82038289034532     -1.61920724297721
  H           1.71043671671750     -5.87439586382574     -1.91383333820927
  H           2.54652413951203     -4.27456027231247     -1.90409633291495
  N           1.54837368006801     -4.73916044414357     -0.18740485258279
  C           0.72396577532003     -5.60449325894118      0.62065104799713
  H           0.88336163116060     -6.65134464186399      0.32640881677130
  N          -0.68310692180624     -5.29683510194599      0.60133318444869
  C          -1.58668867723683     -5.75076608705860     -0.41986740023539
  H          -1.29366489627513     -6.75977135559345     -0.73252090415145
  H          -2.58924905168233     -5.74624742040044      0.02358923629651
  C          -1.13680686703932     -4.82310125602898      1.80625548915241
  O          -2.28719720097290     -4.55518615708552      2.07577100409224
  N          -0.08040115168814     -4.81097466833945      2.67875893268180
  C          -0.26941283162344     -4.69680235406737      4.09971193571060
  H           0.27319834014063     -5.50969606474656      4.59616864516082
  H          -1.34816913956687     -4.76928905296844      4.28018067535958
  N           0.15148445129351     -3.44535777542603      4.65764762622660
  C           1.51911852427040     -3.11707107769497      4.96243501165375
  N           2.31741126369900     -2.74744911915341      3.81569440728132
  C           2.96051472855657     -3.70436892456616      2.95114353243722
  N           2.13681791881362     -4.21328584847274      1.88526179113129
  H           3.31283269987341     -4.54614485334685      3.56003466362837
  H           3.80032748571161     -3.18820250266403      2.47089860819375
  C           2.70350008165582     -1.43129451416991      3.85953672474826
  O           3.44425697163803     -0.88334418110541      3.07390264330704
  N           2.18842612001137     -0.86564396588527      4.99499905085029
  C           2.60754349219856      0.42574188849087      5.47792168835846
  H           3.52246278846678      0.68941369375085      4.93528177840676
  N           1.67649013860214      1.49236534335672      5.23259811322164
  C           1.89066880486499      2.46139882551023      4.28887954320718
  O           2.87969880683461      2.56084655092900      3.59496613436030
  N           0.85920790245275      3.36052594615638      4.35933441565071
  C          -0.04148582740882      3.07431207143593      5.45260961039180
  N          -1.38297483172811      2.73352693372000      5.06096353521885
  C          -1.67686992131375      1.41041652185724      5.27019700391555
  O          -2.74804447685760      0.87995862852446      5.06960511391450
  N          -0.57979484290185      0.82108060966710      5.84249203438846
  C          -0.65130287872100     -0.46721756688603      6.47776679687802
  N          -0.02133095897858     -1.52798361244922      5.74422787027497
  H          -1.71386642333363     -0.72846814652611      6.54454948447838
  H          -0.19443641893183     -0.39918975972057      7.47145376816678
  C          -2.39779655703741      3.70794663757830      4.77409188438171
  N          -2.39486743155968      4.19051590441213      3.42320883766543
  C          -3.37305029202951      3.85832076635391      2.52457551071542
  N          -3.23037083656037      4.67729840094084      1.43593041348155
  C          -4.22379146170875      4.75977332803773      0.40438845408056
  N          -3.86858590074612      4.11101227321766     -0.82722386486208
  C          -4.40650680850307      2.91213318237028     -1.21217427764207
  N          -4.09970431514956      2.71999652457047     -2.53510180392089
  C          -4.79367514292831      1.75279938532113     -3.34016957413240
  N          -4.01215779439839      0.61271191782025     -3.72647815027781
  C          -3.07752701459689      0.61345868512016     -4.82253303662213
  H          -3.52664422454391      1.08952079215301     -5.70403923867620
  N          -1.80963396053349      1.23280069665485     -4.51530739474018
  C          -0.79420868415376      0.31593964576889     -4.41655989596249
  N          -1.30416217413598     -0.91286689467514     -4.74336097265693
  C          -0.46384967391193     -2.04429285227906     -5.01102657074583
  H          -0.83217200403174     -2.55371921075397     -5.90759641325349
  H           0.54164008434506     -1.64772141053436     -5.17500337206281
  O           0.36738902266094      0.54527328529622     -4.15492535133561
  C          -1.58490028176760      2.65268602826671     -4.59156062911192
  H          -2.15400875111547      3.04871471620993     -5.44081762609151
  H          -0.50992186844828      2.79658897925447     -4.74209226362743
  N          -1.93811963163434      3.39573871395292     -3.41231511726505
  C          -1.00730457285557      3.93995666858760     -2.56565966052210
  O           0.19619710906248      3.83698282934763     -2.67250556465435
  N          -1.66743590131109      4.71418339448624     -1.64910098655453
  C          -0.98156065042700      5.61022310879564     -0.75499353268135
  H           0.07039994892154      5.60706547535608     -1.06422438692998
  N          -1.00684246179238      5.23021036445798      0.63300097765118
  C           0.09763644261419      4.74750928646431      1.28645415578706
  O           1.15492396450450      4.46063483897604      0.76607511778780
  N          -0.16827745843180      4.73039942205472      2.63080126228296
  H          -1.41882804587345      6.61072958020267     -0.85169844678044
  H          -5.16737324740017      2.24679888093730     -4.24489017668001
  H          -5.61720728861320      1.36928600472446     -2.72656211397288
  C          -3.28620851029917      3.78051845877426     -3.07538288868465
  H          -3.77777150371339      4.22299571803032     -3.95254948241657
  O          -5.11327365477933      2.19634434720917     -0.53581614553633
  C          -3.09478949512022      4.73356512115187     -1.86762975605261
  H          -3.43559846325025      5.76612681447430     -2.02472217943845
  H          -5.10976272174823      4.24076847489321      0.78790674483725
  H          -4.43732828578263      5.81424682551443      0.19734171539758
  C          -2.08653455878147      5.54724388092579      1.53537701924200
  H          -2.39638111277425      6.59197917181512      1.39773858096822
  O          -4.26977328243962      3.06384260147840      2.70789151181098
  C          -1.49915178052962      5.20396408806892      2.92911819407779
  H          -1.45088771792402      6.04165017327479      3.63809542545888
  H          -3.36434564912039      3.21258571859400      4.92236173898185
  H          -2.27701920678915      4.55725418337814      5.45685520105105
  H          -0.05920413625751      3.92158064553453      6.15254781295955
  C           0.86511499475320      4.59966070299124      3.62802610116152
  H           1.82496228085349      4.63903538983273      3.09988118085741
  H           0.77161607114959      5.43409322106421      4.33429587115691
  C           0.50853482023777      1.74742485232025      6.03508507074667
  H           0.78627886459484      1.78172373756409      7.09804068819760
  H           2.79296480906380      0.35132251312367      6.55460288157774
  H           1.99395276660259     -3.94841889725765      5.50085832859938
  C           1.39657176369446     -1.79281178394320      5.76057236787859
  H           1.75815700716525     -1.83327293109767      6.79699636680247
  C          -0.73477406360426     -2.48705518596213      5.07631228792799
  O          -1.94084105554973     -2.53658043956378      4.96975935459123
  C           1.14758489121102     -5.24960711312102      2.06920331747360
  H           1.57926426336983     -6.07842300976867      2.64788101035773
  C           2.39426116108728     -3.96814276789330      0.56243077465574
  O           3.28133812656543     -3.26298182150400      0.12664023853707
  C           0.67472935581526     -3.06880963893312     -3.06650780120196
  O           1.60109241007307     -2.28613045999859     -3.00653301118953
  N          -1.65273099180884     -4.90861938902910     -1.57933214888911
  N          -0.37485288021494     -3.00361607291571     -3.94525497635216
  C          -2.71963982441865     -4.09003266868246     -1.84272737580771
  O          -3.67480913288510     -3.91118293527235     -1.11908678561218
  C          -2.72262656633105     -0.88617817485317     -4.98299092587886
  H          -2.95138572193452     -1.32519674032316     -5.96289783550348
  C          -4.20115346709809     -0.63303820286670     -3.18725329252132
  O          -4.93895612778557     -0.90555644407423     -2.26505478270496
  H           2.53401775090819     -1.66830409822352     -6.82254812095361
  H           2.57609450990100     -2.80975308621080     -5.40206852162666
  H           4.08513089837846     -2.37210358205292     -6.21825043926622
  H           3.26990427446513      3.45071330893012     -4.96750387927440
  H           1.72943236076584      3.05865250748585     -4.17967216461990
  H           1.96860420322574      2.64562786344647     -5.93655528636756
184
1_CB7_B´ Coordinates from ORCA-job ONIOM GFN2//M06-2X/def2-SVP/ALPB(water)
  C           2.68909816465114      2.59788598403459     -1.12987302666738
  N           2.52851005327392      1.17664673100576     -0.87062835471115
  C           3.72257566234413      0.58503849977303     -0.32549349666225
  C           4.39245680614570      1.22668075548362      0.87986612046655
  C           5.72505689089327      1.04490430465418      0.85481028038657
  C           6.06899296864921      0.29352989230570     -0.35819543224299
  O           7.05931579056008     -0.40689071740538     -0.52213705307326
  C           4.92303896478880      0.46805747063553     -1.32254159312167
  C           4.71693644450951     -0.45943179475622     -2.47361973624490
  C           4.99648828881637     -1.79757855604183     -2.49575449236852
  N           4.51605326878897     -2.61703299420546     -3.49030414613687
  C           3.69622669833737     -2.14237226164365     -4.50330769334773
  N           3.63576065973078     -0.77302854322085     -4.61834778037423
  C           4.05378577361215      0.11628653781834     -3.62244410164353
  O           3.88922641107745      1.31900409025597     -3.79826495753197
  O           5.75650663287473     -2.44410038438991     -1.63329087714068
  C           1.20870763977747      0.77039328831001     -0.34221317522365
  C           0.16127248562261      0.92807691684519     -1.46342383491270
  C          -1.24122346622819      0.54001333391888     -0.97136681305148
  H          -1.97614439527406      0.69105576330827     -1.77787673715784
  C          -1.63246725403161      1.41331570926065      0.22901746111006
  C          -1.23934885611333     -0.93570783807090     -0.56182865740442
  C          -0.21027951414785     -1.12993265167865      0.55583943812601
  H          -0.19643376397971     -2.19166672091898      0.85238788278762
  C          -0.60189050722004     -0.27941473067578      1.77163725095261
  C          -0.62153942607075      1.19862094291637      1.36318051077608
  H          -0.92118986455305      1.80752185025841      2.23244753944669
  C           0.77537490742094      1.61088593744257      0.87625032340349
  C           1.18866382015969     -0.71095305913870      0.07172923222948
  H           3.48822794240600      2.73900964472731     -1.86954613897623
  H           1.78439124420989      3.02720720951380     -1.57917704419694
  H           2.90172087806754      3.18881929402766     -0.21602932749880
  H           3.51027431776796     -0.45333884552916     -0.03943617779860
  H           3.82648292782936      1.71340936885416      1.67955057668101
  H           6.37989240615750     -1.80838297650880     -1.19999785662226
  H           0.16586638139325      1.96303768753546     -1.83672853290830
  H           0.49135172747983      0.29576978404409     -2.30580249134654
  H          -1.60245537003938      2.47367699886895     -0.07398303774321
  H          -2.66010648377315      1.18174955062792      0.56724638652325
  H          -2.24388842861764     -1.26673294827457     -0.23778994036338
  H          -0.94442481314676     -1.54624820360664     -1.43118018564046
  H          -1.58149425113544     -0.59492799006029      2.17580495485956
  H           0.14734207809209     -0.42145023629094      2.56949904269588
  H           0.80077932051865      2.67709963264592      0.60067202526500
  H           1.52801087255975      1.47897867411098      1.67149750761557
  H           1.91282419552430     -0.87972065340629      0.88320702831780
  H           1.52565723252162     -1.31100353321807     -0.79278402155507
  H           6.44043657766701      1.27750205612966      1.63909346332834
  H           5.06188725112559      1.47711317476945     -1.74550219912882
  C           2.91402811764952     -0.18779021214708     -5.74271443086736
  O           3.16057553782750     -2.90105491786080     -5.29549205666239
  C           4.84606847307712     -4.04022845026645     -3.44670270537652
  N          -3.67509288146829     -1.01514530696259     -3.88804991735573
  C          -3.89263136237336     -2.43637267752328     -3.89913831461993
  H          -4.07138151845445     -2.75771716798504     -4.93177616243387
  H          -4.76670866598244     -2.62585829527536     -3.26538015140357
  N          -2.82167572807672     -3.21620225774527     -3.34907898394423
  C          -1.61080205710894     -3.54296947194208     -4.05875723036127
  H          -1.85097212883948     -3.91898609394053     -5.06201384663254
  C          -0.91184169560792     -4.55530024086740     -3.11791095144367
  H          -0.72313334857831     -5.54774743527081     -3.54809761089422
  N           0.33392651491748     -3.90590960203180     -2.79837659287624
  C           1.45411235567726     -4.58631765735246     -2.20861160691598
  H           1.48344954481878     -5.61205094016719     -2.59295178481112
  H           2.34665007799148     -4.02936185530473     -2.50587645096704
  N           1.45815266419941     -4.62288678079310     -0.77288316083901
  C           0.67257765934139     -5.54294884992012      0.01054048289617
  H           0.81612324128149     -6.56604660497004     -0.36341334723171
  N          -0.73440308535894     -5.23676642347561      0.07858616046408
  C          -1.68431948295674     -5.60631703077045     -0.93664265800807
  H          -1.39375502379202     -6.57613965147408     -1.35604011605790
[truncated: 105,114 more chars]
